# Supplementary material for: Identification of exosomes and its signature miRNAs of male and female Cynoglossus semilaevis
Source: Sci Rep. 2017 Apr 13;7:860. doi: 10.1038/s41598-017-00884-4 (PMC5429842; doi:10.1038/s41598-017-00884-4)
Supplement: Supplementary file 1 — Dataset 1 [file 41598_2017_884_MOESM1_ESM.xls]

## Sheet: Sheet1
Supplementary file 1. micro RNA in TJFISH-1 and TJFISH-2.
known miRNA in TJFISH-1					known miRNA in TJFISH-2
chi-miR-451-5p					aca-miR-206-3p
ola-miR-21					chi-miR-451-5p
aca-miR-146a-5p					ola-miR-21
ccr-miR-146a					aca-miR-26-5p
ccr-miR-21					aca-miR-1a-3p
aca-miR-451-5p					ccr-miR-21
ccr-miR-22a					aca-let-7a-5p
dre-miR-462					ccr-miR-22a
aca-let-7a-5p					aca-miR-100
aca-miR-26-5p					aca-miR-146a-5p
aca-let-7e-5p					aca-let-7e-5p
aca-miR-143-3p					ccr-miR-146a
chi-miR-126-3p					chi-miR-126-3p
aca-miR-100					aca-miR-199a-5p
dre-miR-2188-5p					aca-miR-10b-5p
aca-miR-199a-5p					dre-miR-462
ola-miR-22					ccr-let-7g
aca-miR-1a-3p					aca-let-7b-5p
aca-miR-21-5p					ola-miR-22
ggo-let-7a					aca-miR-451-5p
aca-miR-10b-5p					ggo-let-7a
ola-let-7e					age-miR-133a
aca-miR-101-3p					aca-miR-23a-3p
ccr-let-7g					ola-let-7e
aca-miR-16a-5p					cfa-miR-1
aca-miR-23a-3p					aca-miR-143-3p
aca-miR-92a					bta-miR-199a-3p
aca-let-7b-5p					ccr-miR-199-3p
bta-miR-199a-3p					aca-miR-21-5p
aca-miR-24-3p					aca-miR-99a-5p
aca-miR-206-3p					aca-miR-16a-5p
ccr-miR-199-3p					dre-miR-2188-5p
ccr-miR-100					bta-miR-99a-5p
ccr-miR-143					ccr-miR-100
aca-let-7i-5p					aca-miR-133a
chi-miR-24-3p					aca-let-7i-5p
age-miR-133a					ccr-let-7j
ola-let-7g					aca-miR-101-3p
aca-miR-451-3p					aca-miR-122-5p
aca-miR-30d-5p					aca-miR-24-3p
ccr-let-7j					aca-miR-92a
cfa-miR-1					chi-miR-24-3p
aca-miR-126-3p					aca-miR-30d-5p
ssa-miR-7132b-5p					aca-miR-126-3p
aca-miR-155-5p					ola-let-7g
ccr-miR-181a					aca-miR-10a-5p
ola-miR-126-3p					ipu-miR-27e
aca-miR-99a-5p					ccr-miR-181a
aca-miR-19b					bta-miR-199c
ssa-miR-731-5p					oar-miR-10b
dre-miR-27c-3p					aca-miR-1a-2-5p
aca-miR-181a					ssa-miR-731-5p
aca-miR-10a-5p					aca-miR-451-3p
aca-miR-145-5p					ola-miR-126-3p
ola-miR-462					dre-let-7h
bta-miR-99a-5p					dre-let-7d-5p
dre-let-7d-5p					aca-let-7c-5p
ccr-miR-10c					cfa-miR-133c
sha-miR-10b					xtr-let-7g
aja-miR-25					sha-miR-10b
aca-miR-204a-5p					dre-miR-27c-3p
sha-miR-25					ola-miR-100
oar-miR-10b					ccr-miR-143
ola-miR-100					oan-miR-223-3p
aca-let-7c-5p					ccr-miR-10d
bta-miR-199c					oar-miR-30d
dre-miR-2188-3p					aca-miR-181a
chi-miR-125b-5p					ssa-miR-7132b-5p
ssa-miR-152-3p					aca-miR-140-5p
aca-miR-133a					ola-miR-223
ssa-miR-731-3p					ccr-miR-122
oar-miR-30d					aca-miR-140-3p
aca-miR-221-3p					dre-miR-735-5p
ola-miR-19d					aca-miR-184-3p
aca-miR-2188-5p					aca-miR-22-3p
ola-miR-144					aca-miR-214-3p
ipu-miR-27e					aja-miR-25
oan-miR-223-3p					ssa-miR-152-3p
ccr-miR-10d					aca-miR-125a-5p
aca-miR-125a-5p					aca-miR-19b
aca-miR-140-3p					ola-miR-148
ola-miR-731					aca-miR-218-5p
aca-miR-30c-5p					ccr-let-7i
dre-miR-10c-5p					aca-miR-30c-5p
gga-miR-92-3p					ssa-miR-148a-5p
dre-let-7h					oar-miR-99a
ola-miR-148					dre-miR-2188-3p
cfa-miR-140					ccr-miR-10c
xtr-let-7g					chi-miR-125b-5p
aca-miR-1a-2-5p					ccr-miR-126-3p
ssa-miR-7132a-5p					ccr-miR-148
aca-miR-144-3p					ccr-miR-27c-3p
ccr-let-7i					ola-miR-144
ccr-miR-126-3p					aca-miR-2188-5p
aca-miR-103-3p					ipu-miR-27c
ssc-miR-155-5p					aca-let-7g
fru-miR-30c					sha-miR-25
aca-miR-200b-3p					aca-miR-98-5p
ola-miR-150					aca-miR-128-3p
dre-miR-735-5p					aca-miR-144-3p
aca-miR-214-3p					cfa-miR-140
cfa-miR-133c					aca-miR-145-5p
ipu-miR-27c					cfa-miR-23a
aca-miR-31-5p					aca-miR-31-5p
ola-miR-223					aca-miR-222a-3p
ssa-miR-7132b-3p					fru-miR-30c
aca-miR-147					ola-miR-27d-3p
aca-miR-30e-5p					aca-miR-205a
mmu-miR-155-5p					gga-miR-92-3p
ccr-miR-27c-3p					aca-miR-30e-5p
ola-miR-15a					aca-miR-221-3p
cfa-miR-23a					ssa-miR-7132a-5p
fru-miR-7					age-miR-214
aca-miR-205a					ola-miR-19d
oan-miR-147					pma-miR-199a-3p
ccr-miR-192					aca-miR-126-5p
aca-miR-7-5p					ola-miR-181a-5p
aca-miR-20a-5p					ola-miR-462
aca-miR-22-3p					aca-miR-200a-3p
aca-miR-98-5p					dre-miR-125b-3-3p
aca-miR-210-3p					ola-miR-731
ccr-miR-148					bta-miR-200b
ola-miR-204					aca-miR-142-3p
aca-miR-140-5p					dre-miR-10c-5p
aca-miR-122-5p					aca-miR-125b
aca-miR-222a-3p					ssa-miR-734-3p
fru-miR-152					ccr-miR-214
aca-miR-125b					aca-miR-204a-5p
ssa-miR-148a-5p					fru-miR-152
aca-miR-184-3p					dre-miR-731
bta-miR-200b					aca-miR-181b
aca-miR-142-3p					ssa-miR-7132b-3p
ccr-miR-142-3p					ccr-miR-142-3p
ssa-miR-146a-3p					aca-miR-214-5p
aca-miR-457-5p					ola-miR-150
oar-miR-99a					ggo-let-7c
aca-miR-200a-3p					aca-miR-27a-3p
ola-miR-181a-5p					aca-miR-499-5p
pma-miR-199a-3p					ccr-miR-192
dre-miR-731					aca-miR-456
aca-miR-456					ola-miR-133-3p
ola-miR-27d-3p					bta-miR-499
aca-miR-181b					cgr-miR-144
aca-miR-128-3p					aca-miR-455-5p
age-miR-214					aca-miR-103-3p
chi-miR-30a-3p					bta-miR-223
ccr-miR-221					aca-miR-210-3p
cgr-miR-205					bta-miR-222
aca-miR-126-5p					ola-miR-460-5p
chi-miR-144-3p					bta-miR-27b
fru-miR-15a					age-miR-218
bta-miR-222					chi-miR-30a-3p
dre-miR-30e-5p					bta-miR-27a-3p
aca-miR-218-5p					aca-miR-200b-3p
ssc-let-7i					ccr-miR-200a
aca-let-7g					aca-miR-20a-5p
ccr-miR-200a					ssa-miR-731-3p
mdo-miR-24-3p					aca-miR-30a-3p
aca-miR-455-5p					aca-miR-19a-3p
aca-miR-210-5p					chi-miR-133b
ssa-miR-734-3p					cfa-miR-10b
ccr-miR-214					dre-miR-30e-5p
aca-miR-203-3p					mml-miR-133a
bta-miR-27b					aca-miR-27b-3p
aca-miR-30a-3p					aca-let-7b-3p
ggo-let-7c					ssc-let-7i
ssa-miR-15c-5p					ola-miR-15a
oan-miR-145-5p					bta-miR-142-5p
ola-miR-133-3p					gga-miR-30e-5p
aca-miR-30b-5p					rno-miR-3591
gga-miR-30e-5p					pol-miR-21-3p
dre-miR-222a-5p					aca-miR-210-5p
ccr-miR-210					aca-miR-1a-1-5p
aca-miR-143-5p					dre-miR-222a-5p
bta-miR-142-5p					chi-miR-144-3p
bta-miR-22-5p					ssa-miR-15c-5p
dre-miR-2184					aca-miR-7-5p
fru-miR-458					aca-miR-217-5p
chi-miR-133b					pol-miR-144-5p
aca-miR-217-5p					ssa-miR-146a-3p
aca-miR-27b-3p					aca-miR-196a
ccr-miR-122					aca-miR-455-3p
dre-miR-22a-5p					mdo-miR-223-5p
sha-miR-92a					fru-miR-458
dre-miR-17a-5p					cfa-miR-223
aca-miR-27a-3p					ola-miR-204
dre-miR-101b					mdo-miR-24-3p
cfa-miR-10b					dre-miR-101b
aca-miR-215-5p					ggo-miR-499a
mdo-miR-223-5p					ccr-miR-221
aca-miR-214-5p					cfa-miR-183
aca-miR-19a-3p					bta-miR-133b
cgr-miR-144					aja-miR-3120
aca-miR-30a-5p					cgr-miR-205
ccr-miR-27c-5p					dre-miR-22a-5p
sha-miR-126					ola-miR-135b
aca-miR-15a-5p					dre-miR-17a-5p
mml-miR-6134					sha-miR-126
aca-miR-194-5p					aca-miR-182-5p
ccr-miR-222					fru-miR-7
ccr-miR-19d					bta-miR-22-5p
aca-miR-365-3p					aca-miR-23b-3p
aca-miR-17-5p					aca-miR-147
bta-miR-27a-3p					aca-miR-30a-5p
bta-miR-499					dre-miR-125b-2-3p
aca-miR-196a					bta-miR-142-3p
aca-miR-23b-3p					ccr-miR-139
ola-miR-17					aca-miR-457-5p
bta-miR-223					aca-miR-148a-3p
oha-miR-210-5p					oan-miR-145-5p
aca-miR-145-3p					ccr-miR-210
pol-miR-21-3p					ccr-miR-27c-5p
ssa-miR-146a-3-3p					mmu-miR-155-5p
aca-let-7b-3p					efu-miR-125a
dre-miR-125b-3-3p					aca-miR-17-5p
ssa-miR-222a-5p					fru-miR-15a
aca-miR-107-3p					bta-miR-26a
oha-miR-223-5p					dre-miR-2184
aca-miR-499-5p					ssa-miR-722-3p
ccr-miR-139					ggo-miR-133b
chi-miR-30c-3p					ccr-miR-222
aca-miR-182-5p					aca-miR-203-3p
age-miR-15b					aca-miR-30b-5p
bta-miR-126-3p					oha-miR-223-5p
aca-miR-29a-3p					bta-miR-133c
aca-miR-455-3p					tch-let-7a-5p
ccr-miR-181b					ssa-miR-222a-5p
aca-miR-429-3p					aca-miR-215-5p
pol-miR-144-5p					hsa-miR-1827
cfa-miR-223					gga-let-7g-5p
ola-miR-30a-3p					aca-miR-101-1-5p
ggo-miR-133b					aca-miR-22-5p
xtr-miR-15b					ccr-miR-460-5p
bta-miR-142-3p					oar-miR-23b
ccr-miR-93					aca-miR-429-3p
cfa-miR-106a					ola-miR-17
age-miR-30b					ssa-miR-146a-3-3p
age-miR-218					ggo-miR-128
ssa-miR-24a-4-5p					aca-miR-365-3p
cfa-miR-181b					tgu-miR-126-5p
aca-miR-150-5p					aca-miR-143-5p
chi-miR-221-5p					sha-miR-92a
ola-miR-140-3p					cgr-miR-1
aca-miR-338-3p					gga-miR-133b
ola-miR-460-5p					aca-miR-155-5p
cfa-miR-107					ipu-miR-126a
mmu-miR-101c					dre-miR-216b
ola-miR-145					tch-miR-26a-2-5p
rno-miR-203b-5p					ssa-miR-24a-4-5p
gga-let-7g-5p					ccr-miR-724
sha-miR-200b					ssa-miR-125a-2-3p
aca-miR-29b					oan-miR-147
aca-miR-148a-3p					oha-miR-210-5p
cfa-miR-183					aca-let-7f-5p
bta-miR-133b					age-miR-22
aca-miR-101-1-5p					sha-miR-200b
aja-miR-3120					ola-miR-455-5p
ola-miR-106a					aca-miR-194-5p
gga-miR-140-3p					mml-miR-6134
ssa-miR-722-3p					aca-miR-129a-5p
ccr-miR-460-5p					ssc-miR-155-5p
ccr-miR-101b					aca-miR-148b-3p
aca-miR-34b-5p					aca-miR-145-3p
efu-miR-125a					ola-miR-140-3p
ola-miR-135b					cfa-miR-106a
dre-miR-125b-2-3p					bta-miR-183
ssa-miR-8159-5p					ola-miR-30a-3p
ola-miR-455-5p					aca-miR-199b-5p
ggo-miR-128					oan-miR-460-5p
ipu-miR-101b					sha-miR-181a-3p
ola-miR-19b					dre-miR-199-3-3p
chi-miR-223-5p					chi-miR-30c-3p
rno-miR-3591					aca-miR-15a-5p
ccr-miR-724					ccr-miR-184
ola-miR-24b-3p					aca-let-7d-5p
aca-miR-375-3p					ssa-miR-194b-5p
age-miR-22					hhi-miR-196
chi-miR-429					gga-miR-140-3p
ipu-miR-126a					aca-miR-375-3p
hsa-miR-1827					aca-miR-193-5p
dre-miR-194a					oar-miR-200a
aca-miR-132-5p					aca-miR-338-3p
oar-miR-23b					ccr-miR-133a-5p
age-miR-101					aca-let-7f-2-3p
bta-miR-26a					rno-miR-3596b
oan-miR-20a-5p					ccr-miR-196b
dre-miR-181a-2-3p					ccr-miR-181b
ggo-miR-365a					fru-miR-184
tgu-miR-126-5p					ola-miR-106a
fru-miR-184					aca-miR-460a-5p
bta-miR-133c					ccr-miR-218b
cgr-miR-31-3p					bta-miR-24
aca-miR-1a-1-5p					aca-miR-101-2-5p
aca-miR-101-2-5p					cfa-miR-181b
dre-miR-216b					ssa-miR-196a-3-3p
cgr-miR-1260					aja-miR-3596
mdo-miR-199b-2-5p					age-miR-15b
hhi-miR-196					ccr-miR-101b
ssa-miR-194b-5p					aca-miR-107-3p
ccr-miR-203b-3p					ccr-miR-93
bta-miR-183					ipu-miR-101b
ccr-miR-725					ssa-miR-26d-5p
aca-miR-193-5p					ipu-miR-375
gga-miR-133b					age-miR-101
rno-miR-145-3p					ccr-miR-19d
oar-miR-200a					ola-miR-183-5p
ggo-miR-499a					aca-miR-29a-3p
ccr-miR-184					dre-miR-194a
mmu-miR-2137					dre-miR-27e
ipu-miR-375					aca-miR-222a-5p
dre-miR-139-5p					ola-miR-24b-5p
aca-miR-199b-5p					cfa-miR-107
aca-let-7d-5p					dre-miR-181a-2-3p
age-miR-93					age-miR-30b
oan-miR-1357					mdo-miR-199b-2-5p
ola-miR-24b-5p					bta-miR-126-3p
ola-miR-455-3p					chi-miR-429
cfa-miR-23b					chi-miR-223-5p
tch-miR-26a-2-5p					cfa-miR-23b
aca-miR-222a-5p					chi-miR-221-5p
rno-miR-3596b					ola-miR-24b-3p
tch-let-7a-5p					aca-miR-29b
ssa-miR-196a-3-3p					aca-miR-150-5p
tgu-miR-100-3p					ssa-miR-734-5p
dre-miR-2187-5p					ssa-miR-8159-5p
ola-miR-181a-3p					aca-miR-27b-5p
ssa-miR-8160-5p					bta-miR-215
oha-miR-212-3p					cfa-miR-142
ipu-miR-107b					ipu-miR-222a
aca-miR-129a-5p					ipu-miR-218a
ssa-miR-212a-5p					dre-miR-737-5p
dre-miR-199-3-3p					dre-miR-126b-3p
ipu-miR-7550					aca-miR-1306
ccr-miR-196b					bta-miR-96
sha-miR-181a-3p					aca-miR-34b-5p
aca-let-7f-5p					oha-miR-199b-5p
dre-miR-126b-3p					ggo-miR-365a
aca-let-7a-3p					dre-miR-193a-5p
ola-miR-101b-5p					cgr-miR-31-3p
dre-miR-737-5p					xtr-let-7b
aca-miR-148b-3p					rno-miR-203b-5p
ola-miR-130c					ola-miR-455-3p
ssa-miR-26d-5p					dre-miR-7147
ola-miR-183-5p					dre-miR-139-5p
oan-miR-139-5p					ccr-miR-722
ola-miR-132					ola-miR-101b-5p
bta-miR-132					aca-miR-489-3p
dre-miR-93					ccr-miR-725
dre-miR-193a-5p					ccr-miR-144
aca-miR-142-5p					ssa-miR-24a-5p
ccr-miR-144					ccr-miR-203b-3p
dre-miR-27e					tgu-miR-142-5p
cfa-miR-10a					xtr-miR-15b
bta-miR-24					age-miR-93
gga-miR-29c-3p					mmu-miR-101c
mmu-miR-3966					aca-miR-142-5p
aca-miR-489-3p					sha-miR-133a
ssa-miR-2188-3p					bta-miR-192
aca-miR-27b-5p					mmu-miR-3966
mmu-miR-21c					ola-miR-181a-3p
hsa-miR-4500					ola-miR-145
dre-miR-7147					oan-miR-139-5p
ccr-miR-730					ssa-miR-21b-3p
aca-miR-187-3p					bta-miR-26c
ipu-miR-222a					hhi-miR-7641
bta-miR-451					ssa-miR-10d-5p
ola-miR-222					aca-miR-216b-5p
chi-miR-145-3p					aca-miR-18b-5p
bta-miR-192					aca-miR-187-3p
cgr-miR-1					oha-miR-222a-5p
ssa-miR-734-5p					ccr-miR-16b
aca-miR-212-5p					aca-miR-10b-3p
mdo-miR-30a-3p					bta-miR-206
dre-miR-2187-3p					ssa-miR-2188-3p
bta-miR-155					hsa-miR-3074-5p
aja-miR-3596					ola-miR-19a
hsa-miR-3074-5p					age-miR-98
aca-miR-18b-5p					gga-miR-184-5p
dre-miR-130c-5p					cgr-miR-183
oar-miR-25					oan-miR-20a-5p
cfa-miR-142					ssa-miR-200b-5p
ccr-miR-133a-5p					chi-miR-24-5p
ssa-let-7h-3p					chi-miR-101-5p
ola-miR-200a					ola-miR-19b
dre-miR-135b-5p					oha-miR-212-3p
oan-miR-139-3p					oha-miR-98-3p
ccr-miR-722					aca-miR-9-5p
ccr-miR-16b					gga-let-7j-3p
rno-miR-101b-3p					fru-miR-24-5p
eca-miR-451					bta-miR-22-3p
dre-miR-150					chi-miR-145-3p
ccr-miR-15a					ssa-let-7h-3p
ccr-miR-124a					ssa-miR-125b-2-3p
ssa-miR-21b-3p					mmu-miR-142b
ola-miR-19a					bta-miR-23a
ipu-miR-218a					mmu-miR-21c
xtr-let-7b					cfa-miR-10a
chi-miR-101-5p					bta-miR-26b
mmu-miR-142b					cgr-miR-1306-3p
ssa-miR-125a-2-3p					ccr-miR-730
ola-let-7a-3p					dre-miR-135c
chi-miR-182					dre-miR-23a-3-5p
oha-miR-98-3p					cgr-miR-181a-3p
hsa-miR-223-5p					oan-miR-133c
gga-miR-2188-5p					dre-miR-10b-3p
sha-miR-133a					rno-miR-352
mmu-miR-6239					oha-miR-126-3p
ccr-miR-218b					dre-miR-26a-3p
aca-miR-454-3p					bta-miR-3596
hsa-miR-4508					mmu-miR-1b-5p
ssa-miR-125b-2-3p					aca-miR-26-2-3p
oha-miR-126-3p					rno-miR-145-3p
bta-miR-96					dre-miR-135b-5p
ola-miR-194-5p					cgr-miR-1260
ola-miR-33					aca-miR-1b-3p
chi-miR-18b-5p					ola-let-7a-3p
ccr-miR-454b					dre-miR-93
bta-miR-26c					cgr-miR-152-5p
aca-let-7f-2-3p					ccr-miR-15a
oan-miR-460-5p					aca-miR-139-5p
tgu-miR-142-5p					mdo-miR-30a-3p
chi-miR-29b-5p					xtr-let-7e
dre-miR-26a-3p					ssa-miR-181b-5p
dre-miR-737-3p					efu-let-7c
cgr-miR-181a-3p					gga-miR-2188-5p
ccr-miR-153b					mmu-miR-6416-3p
pma-let-7d					bta-miR-3604
cgr-miR-183					hsa-miR-4500
bta-miR-22-3p					oan-miR-214-5p
tgu-miR-155-5p					mdo-miR-125b-2-3p
dre-miR-212					gga-miR-29c-3p
age-miR-18					ssa-miR-21a-2-3p
bta-miR-152					ccr-miR-551
aca-miR-216b-5p					bta-miR-99b
aca-miR-363-3p					bta-miR-199a-5p
oar-miR-10a					dre-miR-150
mdo-miR-429					ipu-miR-7550
ssa-miR-10d-5p					ola-miR-222
bta-miR-3604					ola-miR-194-5p
ssa-miR-200b-5p					mdo-miR-429
oha-miR-222a-5p					rno-miR-101b-3p
aca-miR-18a-3p					aca-miR-16b-5p
mmu-miR-6416-3p					aca-let-7i-3p
bta-miR-26b					mmu-miR-3969
aca-miR-460a-5p					hsa-miR-4317
bta-miR-146a					chi-miR-96
ccr-miR-489					aca-miR-138-5p
hsa-miR-4317					ola-miR-130c
dre-miR-135c					gga-let-7d
aca-miR-9-5p					ccr-miR-124a
aca-miR-16b-5p					cgr-miR-130b-5p
mdo-miR-145-3p					ccr-miR-489
ola-miR-210-3p					ccr-miR-153c
aca-miR-215-3p					chi-miR-182
cgr-miR-130b-5p					ola-miR-125a-3p
ola-miR-125a-3p					mmu-miR-6402
oan-miR-214-5p					aca-miR-190a-5p
aca-miR-99b-5p					ipu-miR-107b
chi-miR-24-5p					aca-miR-153-3p
ssa-miR-24a-5p					aca-miR-135-5p
aca-miR-153-3p					cgr-miR-199b
aca-miR-103-5p					ccr-miR-734
age-miR-98					bta-miR-451
aca-miR-193-3p					pma-miR-184
chi-let-7b-3p					dre-miR-10b-2-3p
ola-miR-181b-3p					ssa-miR-8160-5p
aca-miR-130b-3p					ipu-miR-133c
mdo-miR-455-3p					hsa-miR-223-5p
hsa-miR-25-5p					eca-miR-451
dre-miR-23a-3-5p					chi-let-7b-3p
ccr-miR-734					aca-let-7a-3p
aca-miR-30d-3p					ola-miR-200a
ipu-miR-202					dre-miR-23a-5p
ccr-miR-22b					cgr-miR-10b-3p
dre-miR-23a-5p					aca-miR-460a-3p
oan-miR-92b					ola-miR-33
oha-miR-199b-5p					oan-miR-139-3p
bta-miR-23a					dre-miR-30a-3p
aca-let-7i-3p					oha-miR-737-5p
hsa-miR-7977					aca-miR-454-3p
bta-miR-199a-5p					tgu-miR-196
ccr-miR-551					pma-miR-199b-5p
aca-miR-130c					pma-let-7d
fru-miR-24-5p					gga-let-7a-2-3p
efu-let-7c					bta-miR-140
dre-miR-30a-3p					bta-let-7e
ssa-miR-101b-5p					ssa-miR-125b-1-3p
sha-miR-24					ggo-let-7f
gga-miR-184-5p					gga-miR-133c-3p
oha-miR-737-5p					aca-miR-458
aca-miR-10b-3p					aca-let-7c-1-3p
aca-miR-139-5p					aca-miR-132-5p
ssa-miR-125b-1-3p					ssa-miR-152-5p
gga-let-7j-3p					chi-miR-125b-3p
aca-miR-138-5p					tgu-let-7a-2-3p
ssa-miR-449a-5p					hsa-miR-25-5p
aca-miR-458					dre-miR-30a-5p
ggo-miR-146a					oar-miR-25
bta-miR-147					dre-miR-31
ccr-miR-16c					aca-miR-99a-3p
ssa-miR-301a-5p					dre-miR-130c-5p
ola-miR-29c					aca-miR-99b-5p
cgr-miR-103-5p					aca-miR-98-3p
aca-miR-98-3p					aca-miR-30d-3p
ccr-miR-15b					ola-miR-27c-5p
pma-miR-29d-3p					mdo-miR-145-3p
gga-let-7d					bta-miR-2889
dre-miR-203b-5p					oan-miR-92b
chi-miR-96					hsa-miR-130b-5p
ola-miR-24c					dre-miR-212
hhi-miR-7641					bta-miR-486
dre-miR-10b-3p					gga-miR-140-5p
aca-miR-301a-3p					age-miR-18
ola-miR-338-5p					chi-miR-29b-5p
cgr-miR-221-5p					aca-miR-23b-5p
aca-miR-129b-3p					ccr-miR-16c
eca-miR-8986b					ggo-miR-148a
aca-miR-727-3p					dre-miR-2187-3p
aca-miR-18a-5p					bta-miR-155
ssa-miR-152-5p					aca-miR-103-5p
fru-miR-15b					sha-miR-10a
aca-miR-1306					bta-miR-3600
tgu-miR-196					ola-miR-210-3p
dre-miR-31					gga-miR-101-3p
sha-miR-10a					ccr-miR-15b
ipu-miR-30a					aca-miR-129b-3p
age-miR-15a					oan-miR-1357
aca-miR-99a-3p					mdo-miR-455-3p
aca-miR-190a-5p					ipu-miR-365
rno-miR-18a-3p					ipu-miR-152
ola-miR-192-5p					cgr-miR-24-5p
gga-miR-140-5p					mmu-miR-2137
dre-miR-205-3p					aja-let-7i
cgr-miR-199b					aca-miR-727-3p
mdo-miR-125b-2-3p					aca-miR-193-3p
dre-miR-16c-3p					ola-miR-132
bta-miR-2898					dre-miR-737-3p
age-miR-29b					ccr-miR-140-5p
dre-miR-30a-5p					ccr-miR-22b
aca-miR-1b-3p					bta-let-7b
xtr-miR-2188					ssa-miR-196b-3p
mmu-miR-1957a					ola-miR-24c
ipu-miR-365					ccr-miR-727-5p
dre-miR-10b-2-3p					aca-miR-363-3p
chi-miR-214-3p					ssa-miR-449a-5p
ssa-miR-181b-5p					oha-miR-1a-3p
hsa-miR-130b-5p					mmu-miR-6412
dre-miR-92a-5p					mdo-miR-22-3p
aja-miR-7					ipu-miR-202
mmu-miR-1b-5p					oan-miR-1b
xtr-let-7e					chi-miR-451-3p
ssa-miR-21a-5p					ccr-miR-454b
pol-miR-21-5p					aca-miR-130b-3p
cgr-miR-24-5p					rno-miR-3571
bta-miR-3596					cfa-miR-200a
ola-miR-122					bta-miR-190a
cfa-miR-200a					aja-miR-3074
ccr-miR-153c					aca-miR-9-1-3p
bta-let-7e					aca-miR-301a-3p
aca-miR-489-5p					aca-miR-18a-3p
ssa-miR-146b-5p					aca-miR-10c-5p
gga-let-7a-2-3p					pma-let-7c
ssa-miR-18a-5p					chi-miR-190a-3p
hsa-miR-103b					cgr-miR-140-3p
tni-miR-204b					aca-miR-125a-3p
bta-miR-140					ssa-miR-101b-5p
aca-miR-122-3p					ola-miR-181b-3p
oan-miR-133c					aca-miR-215-3p
bta-miR-3600					pma-miR-30e-5p
bta-miR-2889					ola-miR-29c
aca-let-7c-1-3p					mmu-miR-1957a
pma-miR-199b-5p					chi-miR-18b-5p
rno-miR-3588					cgr-miR-103-5p
mmu-miR-6412					bta-miR-31
bta-miR-99b					aca-miR-18a-5p
aca-miR-216a					ssa-miR-93a-2-3p
oan-miR-1384					ssa-miR-18a-5p
ipu-miR-152					oan-miR-499-5p
mdo-miR-143-5p					aca-miR-130c
cgr-miR-140-3p					xtr-miR-2188
bta-miR-30c					ssa-let-7j-5p
aca-miR-33-1-3p					ipu-miR-462
ssa-miR-196b-3p					cgr-miR-221-5p
pma-miR-30b					ccr-miR-153b
chi-miR-451-3p					ccr-miR-135c
cfa-miR-125a					aja-miR-7
ccr-miR-135c					age-miR-29b
bta-let-7b					aca-miR-216a
aca-miR-23b-5p					ssa-miR-301a-5p
tgu-let-7a-2-3p					rno-miR-3588
ssa-miR-93a-2-3p					oha-miR-10c-5p
ssa-miR-30a-4-3p					ggo-miR-148b
ssa-miR-128-1-5p					dre-miR-92a-5p
ola-miR-101b-3p					dre-miR-16c-3p
dre-miR-210-3p					cgr-let-7i
ccr-miR-7132					aca-miR-425-5p
aja-let-7i					tch-miR-30a-5p
ssa-miR-22b-5p					ssa-miR-22b-5p
chi-miR-22-3p					oar-miR-10a
chi-miR-146a					dre-miR-2187-5p
cgr-miR-222-5p					ccr-miR-7132
bta-miR-1306					age-miR-27a
ipu-miR-462					ipu-miR-30a
gga-miR-101-3p					hsa-miR-7977
chi-miR-144-5p					hsa-miR-103b
age-miR-16					efu-miR-22
oan-miR-15b-3p					dre-miR-203b-5p
mdo-miR-147b					chi-miR-22-3p
bta-miR-2481					bta-miR-146a
mml-miR-133a					aca-miR-21-3p
cgr-miR-29b-5p					ssa-miR-128-1-5p
cgr-miR-152-5p					ola-miR-338-5p
cgr-let-7i					ola-miR-192-5p
ccr-miR-727-5p					oan-let-7f-1-3p
bta-miR-486					mmu-miR-152-5p
bta-miR-193a					ipu-miR-7565
age-miR-27a					fru-miR-15b
aca-miR-10c-5p					dre-miR-22b-5p
ipu-miR-133c					bta-miR-30d
cfa-miR-146a					aca-miR-122-3p
bta-miR-320a					ssa-miR-21a-5p
gga-miR-133c-3p					ssa-miR-146b-5p
dre-miR-200b-5p					pma-miR-29d-3p
bta-miR-31					pma-miR-125-3p
bta-miR-215					mmu-miR-6239
ssa-miR-24b-3p					ipu-miR-3618
ssa-let-7j-5p					gga-miR-138-5p
mmu-miR-3968					dre-miR-27a-5p
mmu-miR-101b-3p					chi-miR-30e-3p
dre-miR-301c-3p					cgr-miR-25-5p
dre-miR-22b-5p					bta-miR-378
aca-miR-19a-5p					bta-miR-152
ipu-miR-3618					aca-miR-212-5p
dre-miR-26b					ssa-miR-23b-5p
aca-miR-460a-3p					mmu-miR-3968
ssa-miR-301d-5p					efu-miR-101
mmu-miR-3971					dre-miR-455-3p
mmu-miR-122-3p					chi-miR-30f-5p
ggo-miR-148a					chi-miR-214-3p
efu-miR-29b					ccr-miR-125c
cgr-miR-25-5p					bta-miR-4286
cgr-miR-10b-3p					bta-miR-193a
bta-miR-206					aca-let-7f-1-3p
aca-miR-301a-5p					tgu-miR-100-3p
aca-miR-221-5p					ssa-miR-301d-5p
aca-miR-135-5p					ssa-miR-27c-5p
pma-miR-30e-5p					ssa-miR-21a-3p
oha-miR-26-3-3p					mmu-miR-3971
bta-miR-190a					hsa-miR-4508
aca-miR-107-5p					gga-miR-15b-3p
ssa-miR-7a-3-3p					dre-miR-9-4-3p
ptr-miR-25					bta-miR-30c
pma-miR-1a-3p					aca-miR-489-5p
hsa-miR-3529-3p					aca-miR-24-2-5p
ggo-miR-148b					tgu-miR-19a-5p
fru-miR-216a					pma-miR-30b
dre-miR-10a-3p					dre-miR-15c
tch-miR-30a-5p					bta-miR-2288
ssa-miR-27c-5p					bta-miR-132
ssa-miR-16a-3p					aca-miR-221-5p
rno-miR-9b-3p					aca-miR-148b-5p
pma-miR-203a-3p					aca-miR-130b-5p
pma-miR-184
ola-miR-27c-5p
ola-miR-124-5p
mmu-miR-466f-3p
mmu-miR-152-5p
gga-miR-15b-3p
efu-miR-143
ccr-miR-190
ccr-miR-140-5p
ccr-miR-125c
bta-miR-4286
bta-miR-30d
ssa-miR-462b-5p
mdo-miR-22-3p
mdo-miR-106-3p
hhi-miR-147b
ggo-miR-26b
efu-miR-221
cfa-miR-486
aca-miR-203-5p
aca-miR-124a
tgu-miR-19a-5p
rno-miR-3571
hsa-let-7b-3p
gga-miR-138-5p
dre-miR-1788-5p
cgr-miR-1306-3p
bta-miR-2354
xtr-miR-199b
oha-miR-1a-3p
bta-miR-20b
aja-miR-142
aca-miR-223-3p
ssa-miR-722-5p
pol-miR-10b-3p
pma-miR-20a-5p
ola-miR-92b
oha-miR-20b-5p
oan-miR-499-5p
oan-let-7f-1-3p
hsa-miR-34a-3p
chi-miR-30e-3p
aca-miR-9-1-3p
aca-miR-24-2-5p
ssa-miR-7132a-3p
dre-miR-202-5p
chi-miR-190a-3p
aca-miR-499-3p
aca-miR-26-2-3p
aca-miR-202-5p
aca-miR-132-3p
aca-miR-125a-3p
aca-let-7f-1-3p
oan-miR-106-3p
mne-miR-140
ipu-miR-7565
ipu-miR-551
dre-miR-301a
dre-miR-196a-3p
cfa-miR-33a
cfa-miR-200b
