# Supplementary material for: Identification of exosomes and its signature miRNAs of male and female Cynoglossus semilaevis
Source: Sci Rep. 2017 Apr 13;7:860. doi: 10.1038/s41598-017-00884-4 (PMC5429842; doi:10.1038/s41598-017-00884-4)
Supplement: Supplementary file 2 — Dataset 2 [file 41598_2017_884_MOESM2_ESM.xls]

## Sheet: Sheet1
Supplementary file 2. Novel miRNA and novel pre-miRNA in TJFISH-1 and TJFISH-2
novel miRNA in TJFISH-1	sequence
xxx-m0001-3p	CUGGAGUCCUGGAAUCCUGGAGU
xxx-m0002-5p	AUGGAUCCGAUUUCUGAGUUG
xxx-m0003-3p	GCUGCUCAGGUGUGGGACCAUA
xxx-m0003-5p	UUAAGUCUCACACCAGUGCAA
xxx-m0004-5p	CAGGGAUGAUGAUGCUGAGAAAGG
xxx-m0005-3p	CCAAAUCAUUGUGUGCUGCCACU
xxx-m0006-3p	GCCAGUUUGAUAUGUGCUGCUUCU
xxx-m0007-3p	GGAGAAAUGGAGCAAAGAUGGU
xxx-m0008-3p	GAGGAUCCAGCAGGCUGUGGACA
xxx-m0009-3p	UCACGGGCAGCUGUGACAUCAC
xxx-m0010-3p	UGUAGUUCCACUGUAGUACUGCU
xxx-m0011-3p	CAAGAUGCCGGUCUGCUAUGCUC
xxx-m0011-5p	CAGGCAGCACCGACAUCCUGCUG
xxx-m0012-3p	UUCAGUUCAGGACACAGCCAGUC
xxx-m0013-3p	AGAAAUGGAGCAAAGAUGGUGAA
xxx-m0015-3p	ACACAUCAUUCAAUAACCAAGU
xxx-m0015-5p	CUUGGCUAUUGAAUGAUGUGU
xxx-m0016-5p	GCUUGGCUAUUGAAUGAUGUGUUU
xxx-m0018-5p	AAUAGACAGCUGGAGGGUGG
xxx-m0019-3p	CUCUCCAAAACACAGAGCCCUGU
novel pre-miRNA in TJFISH-1	chr-location	length	potential_energy	sequence
xxx-m0001	NC_024307.1:2069505:2069600:+	96(nt)	-46.30(kcal/mol)	UGGGGCCCUGGAGUCCUGGAGUCCUGGAAUCCUGGAGCCCUGGAGCCCUGAAGUGCUGGAGUCCUGGAGUCCUGGAAUCCUGGAGUCCUGGAACCC
xxx-m0002	NC_024307.1:9146388:9146472:+	85(nt)	-21.50(kcal/mol)	ACAGCCUAUCAUGGAUCCGAUUUCUGAGUUGAGUUCUAGAGCAGUUGUGUAUUUAACUUGAAGCAUUGGAAUCUCUAAUGGUUGG
xxx-m0003	NC_024307.1:10654539:10654616:+	78(nt)	-29.30(kcal/mol)	CUUCUCCAGUUUAAGUCUCACACCAGUGCAAAACAAAACUUAUGACGCUGCUCAGGUGUGGGACCAUAACUGUGGGAG
xxx-m0004	NC_024307.1:16531353:16531453:+	101(nt)	-30.10(kcal/mol)	UGCUGUAGGCCAGGGAUGAUGAUGCUGAGAAAGGUUUCGCAAACUGGACUGAUGUCCUGUGAUGUAAUUUUCUCUUGGCUGUCUGACCAGAGCCUAAUGAG
xxx-m0005	NC_024307.1:26080916:26081002:+	87(nt)	-38.70(kcal/mol)	CCAGGGGGCGCUCUAGCAGCACAUCAUGAUUUGCAGAUCUGAACUUGAAUCACUCCAAAUCAUUGUGUGCUGCCACUGUGAACCCUG
xxx-m0006	NC_024307.1:26084887:26084968:+	82(nt)	-36.20(kcal/mol)	UGUGUCUGGCUGUAGCAGCACUUCAUUACUGGCAGUUCUCUUUGUUUUGCCAGUUUGAUAUGUGCUGCUUCUGUCUGACAGA
xxx-m0007	NC_024307.1:28475560:28475638:+	79(nt)	-57.40(kcal/mol)	GAAUGACAUUCACCAUCUUUGCUCCAUUUCUCCUGAAACAAAUUUAAGGAGAAAUGGAGCAAAGAUGGUGAAUGUCAUU
xxx-m0008	NC_024307.1:28985161:28985249:+	89(nt)	-30.80(kcal/mol)	UGUGUCUUCUUGUCCAAUCAGAUCGUAGGAGACGACUUGACAGUGACCAAUCCCAAGAGGAUCCAGCAGGCUGUGGACAAGAAGGCCUG
xxx-m0009	NC_024307.1:1566189:1566272:-	84(nt)	-44.60(kcal/mol)	CCGGGCGGCUGUGACAUCACGGGUGGCUGUGACAUCACAGACGACUGUGACAUCACGGGCAGCUGUGACAUCACAGACGACUGU
xxx-m0010	NC_024307.1:1573201:1573287:-	87(nt)	-54.70(kcal/mol)	GUGGUCCUACAGUAGUACUACGGUGGUACUACAGUAGUACUACAGUACUACUGCUGUAGUUCCACUGUAGUACUGCUGUAGUACUUC
xxx-m0011	NC_024307.1:26660113:26660192:-	80(nt)	-35.20(kcal/mol)	ACAUCCUGGACAGGCAGCACCGACAUCCUGCUGGGCUACGCCAGCAGCAAGAUGCCGGUCUGCUAUGCUCAGUGCUGGGU
xxx-m0012	NC_024307.1:26806503:26806583:-	81(nt)	-39.60(kcal/mol)	GACUGCUGCCUGACUGGCUGGGUCCAGCACUGAUCAGCAUGUGAAGCCUUCAGUUCAGGACACAGCCAGUCAGAGGCUGUA
xxx-m0013	NC_024307.1:28475558:28475641:-	84(nt)	-61.80(kcal/mol)	CUGAAUGACAUUCACCAUCUUUGCUCCAUUUCUCCUUAAAUUUGUUUCAGGAGAAAUGGAGCAAAGAUGGUGAAUGUCAUUCAU
xxx-m0015	NC_024308.1:1331374:1331453:+	80(nt)	-45.40(kcal/mol)	UGUGAAGUGGCUUGGCUAUUGAAUGAUGUGUUUUUUAGUGUGAAAACAACACAUCAUUCAAUAACCAAGUCACUUCAUAA
xxx-m0016	NC_024308.1:1333540:1333620:+	81(nt)	-45.40(kcal/mol)	CUGUGAAGUGGCUUGGCUAUUGAAUGAUGUGUUUUUUAGUGUGAAAACAACACAUCAUUCAAUAACCAAGUCACUUCAUAA
xxx-m0018	NC_024308.1:10975169:10975235:+	67(nt)	-22.00(kcal/mol)	AGCAUAUAAUAAUAGACAGCUGGAGGGUGGUAGGCUGCUGCUGCUGCUGCUGCUGCUGCUGCUGCUG
xxx-m0019	NC_024308.1:16799119:16799214:+	96(nt)	-35.50(kcal/mol)	AUGUAGCACUGAGUGUAGGGUUCUGUGUGGUGGAUGAAGAUGAUGAAGCAUUCAAAAUACUUUCUCUCCAAAACACAGAGCCCUGUUCUCGUCACA

## Sheet: Sheet2
novel miRNA in TJFISH-2	sequence
xxx-m0002-5p	AUGGAUCCGAUUUCUGAGUUG
xxx-m0003-5p	UUAAGUCUCACACCAGUGCAA
xxx-m0004-5p	CAGGGAUGAUGAUGCUGAGAAAGG
xxx-m0006-5p	UAGCAGCACUUCAUUACUGGCAG
xxx-m0011-5p	CAGGCAGCACCGACAUCCUGCUG
xxx-m0014-5p	AGGCAAGAUGUUGGCAAAGCUGU
xxx-m0015-5p	CUUGGCUAUUGAAUGAUGUGU
xxx-m0016-5p	GCUUGGCUAUUGAAUGAUGUGUUU
xxx-m0018-5p	AAUAGACAGCUGGAGGGUGG
xxx-m0001-3p	CUGGAGUCCUGGAAUCCUGGAGU
xxx-m0003-3p	GCUGCUCAGGUGUGGGACCAUA
xxx-m0005-3p	CCAAAUCAUUGUGUGCUGCCACU
xxx-m0006-3p	GCCAGUUUGAUAUGUGCUGCUUCU
xxx-m0007-3p	GGAGAAAUGGAGCAAAGAUGGU
xxx-m0008-3p	GAGGAUCCAGCAGGCUGUGGACA
xxx-m0009-3p	UCACGGGCAGCUGUGACAUCAC
xxx-m0010-3p	UGUAGUUCCACUGUAGUACUGCU
xxx-m0011-3p	CAAGAUGCCGGUCUGCUAUGCUC
xxx-m0012-3p	UUCAGUUCAGGACACAGCCAGUC
xxx-m0013-3p	AGAAAUGGAGCAAAGAUGGUGAA
xxx-m0015-3p	ACACAUCAUUCAAUAACCAAGU
xxx-m0017-3p	GUACAGUACUGUGAUAACUGA
xxx-m0019-3p	CUCUCCAAAACACAGAGCCCUGU
novel pre-miRNA in TJFISH-2	chr-location	length	potential_energy	sequence
xxx-m0001	NC_024307.1:2069505:2069600:+	96(nt)	-46.30(kcal/mol)	UGGGGCCCUGGAGUCCUGGAGUCCUGGAAUCCUGGAGCCCUGGAGCCCUGAAGUGCUGGAGUCCUGGAGUCCUGGAAUCCUGGAGUCCUGGAACCC
xxx-m0002	NC_024307.1:9146388:9146472:+	85(nt)	-21.50(kcal/mol)	ACAGCCUAUCAUGGAUCCGAUUUCUGAGUUGAGUUCUAGAGCAGUUGUGUAUUUAACUUGAAGCAUUGGAAUCUCUAAUGGUUGG
xxx-m0003	NC_024307.1:10654539:10654616:+	78(nt)	-29.30(kcal/mol)	CUUCUCCAGUUUAAGUCUCACACCAGUGCAAAACAAAACUUAUGACGCUGCUCAGGUGUGGGACCAUAACUGUGGGAG
xxx-m0004	NC_024307.1:16531353:16531453:+	101(nt)	-30.10(kcal/mol)	UGCUGUAGGCCAGGGAUGAUGAUGCUGAGAAAGGUUUCGCAAACUGGACUGAUGUCCUGUGAUGUAAUUUUCUCUUGGCUGUCUGACCAGAGCCUAAUGAG
xxx-m0005	NC_024307.1:26080916:26081002:+	87(nt)	-38.70(kcal/mol)	CCAGGGGGCGCUCUAGCAGCACAUCAUGAUUUGCAGAUCUGAACUUGAAUCACUCCAAAUCAUUGUGUGCUGCCACUGUGAACCCUG
xxx-m0006	NC_024307.1:26084887:26084968:+	82(nt)	-36.20(kcal/mol)	UGUGUCUGGCUGUAGCAGCACUUCAUUACUGGCAGUUCUCUUUGUUUUGCCAGUUUGAUAUGUGCUGCUUCUGUCUGACAGA
xxx-m0007	NC_024307.1:28475560:28475638:+	79(nt)	-57.40(kcal/mol)	GAAUGACAUUCACCAUCUUUGCUCCAUUUCUCCUGAAACAAAUUUAAGGAGAAAUGGAGCAAAGAUGGUGAAUGUCAUU
xxx-m0008	NC_024307.1:28985161:28985249:+	89(nt)	-30.80(kcal/mol)	UGUGUCUUCUUGUCCAAUCAGAUCGUAGGAGACGACUUGACAGUGACCAAUCCCAAGAGGAUCCAGCAGGCUGUGGACAAGAAGGCCUG
xxx-m0009	NC_024307.1:1566189:1566272:-	84(nt)	-44.60(kcal/mol)	CCGGGCGGCUGUGACAUCACGGGUGGCUGUGACAUCACAGACGACUGUGACAUCACGGGCAGCUGUGACAUCACAGACGACUGU
xxx-m0010	NC_024307.1:1573201:1573287:-	87(nt)	-54.70(kcal/mol)	GUGGUCCUACAGUAGUACUACGGUGGUACUACAGUAGUACUACAGUACUACUGCUGUAGUUCCACUGUAGUACUGCUGUAGUACUUC
xxx-m0011	NC_024307.1:26660113:26660192:-	80(nt)	-35.20(kcal/mol)	ACAUCCUGGACAGGCAGCACCGACAUCCUGCUGGGCUACGCCAGCAGCAAGAUGCCGGUCUGCUAUGCUCAGUGCUGGGU
xxx-m0012	NC_024307.1:26806503:26806583:-	81(nt)	-39.60(kcal/mol)	GACUGCUGCCUGACUGGCUGGGUCCAGCACUGAUCAGCAUGUGAAGCCUUCAGUUCAGGACACAGCCAGUCAGAGGCUGUA
xxx-m0013	NC_024307.1:28475558:28475641:-	84(nt)	-61.80(kcal/mol)	CUGAAUGACAUUCACCAUCUUUGCUCCAUUUCUCCUUAAAUUUGUUUCAGGAGAAAUGGAGCAAAGAUGGUGAAUGUCAUUCAU
xxx-m0014	NC_024307.1:30868320:30868398:-	79(nt)	-27.70(kcal/mol)	CUUGGAAAGAAGGCAAGAUGUUGGCAAAGCUGUUGAUCAUAAGAACCCUGCUAUGCCAUCAUAUUGCCAUUUUUCUGUA
xxx-m0015	NC_024308.1:1331374:1331453:+	80(nt)	-45.40(kcal/mol)	UGUGAAGUGGCUUGGCUAUUGAAUGAUGUGUUUUUUAGUGUGAAAACAACACAUCAUUCAAUAACCAAGUCACUUCAUAA
xxx-m0016	NC_024308.1:1333540:1333620:+	81(nt)	-45.40(kcal/mol)	CUGUGAAGUGGCUUGGCUAUUGAAUGAUGUGUUUUUUAGUGUGAAAACAACACAUCAUUCAAUAACCAAGUCACUUCAUAA
xxx-m0017	NC_024308.1:5979271:5979350:+	80(nt)	-40.70(kcal/mol)	AGGCUGCCCUGGUUCAGUUAUCACAGUGCUGAUGCUGUCCCCAUCGAAGGUACAGUACUGUGAUAACUGAAGGAUGGCUG
xxx-m0018	NC_024308.1:10975169:10975235:+	67(nt)	-22.00(kcal/mol)	AGCAUAUAAUAAUAGACAGCUGGAGGGUGGUAGGCUGCUGCUGCUGCUGCUGCUGCUGCUGCUGCUG
xxx-m0019	NC_024308.1:16799119:16799214:+	96(nt)	-35.50(kcal/mol)	AUGUAGCACUGAGUGUAGGGUUCUGUGUGGUGGAUGAAGAUGAUGAAGCAUUCAAAAUACUUUCUCUCCAAAACACAGAGCCCUGUUCUCGUCACA
