# Supplementary material for: Identification of exosomes and its signature miRNAs of male and female Cynoglossus semilaevis
Source: Sci Rep. 2017 Apr 13;7:860. doi: 10.1038/s41598-017-00884-4 (PMC5429842; doi:10.1038/s41598-017-00884-4)
Supplement: Supplementary file 3 — Dataset 3 [file 41598_2017_884_MOESM3_ESM.xls]

## Sheet: Sheet1
Supplementary file 3. 270 differentially expressed miRNA between TJFISH-1 and TJFISH-2
miRNA_ID	TJFISH-1	TJFISH-2	up/down	|log2(foldchange)|	P-value
aca-miR-22-5p	0	44.6737	up	18.7691	0
tgu-miR-155-5p	7.314	0	down	16.1584	2e-24
mmu-miR-3969	0	3.8981	up	15.2505	0
dre-miR-205-3p	2.6946	0	down	14.7178	2.22e-09
mdo-miR-143-5p	1.7048	0	down	14.0573	3.71e-06
oan-miR-1b	0	1.485	up	13.8582	3.33e-12
ssa-miR-24b-3p	1.2098	0	down	13.5625	0.000151895
oha-miR-10c-5p	0	1.0519	up	13.3607	6.61e-09
ptr-miR-25	0.9349	0	down	13.1906	0.00119422
aca-miR-21-3p	0	0.9281	up	13.1801	5.79e-08
pma-miR-203a-3p	0.8799	0	down	13.1031	0.00180382
aca-miR-124a	0.8249	0	down	13.01	0.00272459
hhi-miR-147b	0.8249	0	down	13.01	0.00272459
pma-miR-125-3p	0	0.8044	up	12.9737	5.07e-07
dre-miR-1788-5p	0.7699	0	down	12.9105	0.00411537
ola-miR-92b	0.6599	0	down	12.688	0.00938912
bta-miR-2288	0	0.6187	up	12.595	1.31e-05
mml-miR-133a	1.3748	128.947	up	6.55142	2.22e-16
ssa-miR-212a-5p	19.1925	0.3094	down	5.95493	8.5e-55
aca-miR-155-5p	2214.61	38.7956	down	5.83502	0
tgu-miR-100-3p	21.3372	0.6806	down	4.97042	2.7e-54
bta-miR-147	3.7945	0.1237	down	4.93899	1.79e-10
bta-miR-132	16.0029	0.6187	down	4.69295	3.12e-39
chi-miR-125b-3p	0.11	2.6606	up	4.59618	2.22e-16
ssc-miR-155-5p	754.281	32.3606	down	4.54279	0
dre-miR-2187-5p	21.0072	0.99	down	4.40731	2.31e-48
ggo-miR-146a	3.7945	0.1856	down	4.35364	1.51e-09
tni-miR-204b	1.9797	0.1237	down	4.00036	4.43e-05
aca-miR-212-5p	12.4834	0.8044	down	3.95595	2.62e-26
oan-miR-147	544.978	35.2687	down	3.94974	0
mmu-miR-2137	25.2417	1.7944	down	3.81424	9.56e-50
ssa-miR-21a-2-3p	0.33	4.455	up	3.75489	0
rno-miR-352	0.4399	5.8162	up	3.72483	0
aca-miR-132-5p	35.3603	2.7225	down	3.69913	1.28e-66
hsa-miR-4508	8.5239	0.6806	down	3.64663	8.77e-17
oan-miR-1357	22.932	1.8562	down	3.62694	1.12e-42
mmu-miR-6239	8.8538	0.8044	down	3.46031	2.51e-16
aca-miR-206-3p	3315.07	35949.2	up	3.43885	0
bta-miR-215	1.2648	13.0556	up	3.36769	0
ggo-let-7f	0.275	2.7844	up	3.33986	4.44e-16
mmu-miR-101b-3p	1.2098	0.1237	down	3.28985	0.00612054
mmu-miR-155-5p	591.337	61.0087	down	3.27689	0
sha-miR-24	4.1794	0.4331	down	3.27052	8.89e-08
eca-miR-8986b	2.9696	0.3094	down	3.26272	8.15e-06
aca-miR-26-2-3p	0.6049	5.6306	up	3.21852	0
ola-miR-132	16.0579	1.7325	down	3.21236	7.77e-26
bta-miR-152	7.1491	0.8044	down	3.15178	6.7e-12
aca-miR-147	620.318	73.3837	down	3.07948	0
cgr-miR-1306-3p	0.7699	6.2494	up	3.02097	2.22e-16
fru-miR-7	573.189	73.8168	down	2.95699	0
oan-miR-15b-3p	1.4298	0.1856	down	2.94554	0.00567084
mdo-miR-147b	1.4298	0.1856	down	2.94554	0.00567084
bta-miR-206	1.0999	8.2912	up	2.91421	0
rno-miR-18a-3p	2.7496	0.3712	down	2.88895	0.0001011
mmu-miR-6402	0.4949	3.6506	up	2.88292	0
dre-miR-27a-5p	0.11	0.8044	up	2.87041	2.85e-05
oan-miR-1384	1.7598	0.2475	down	2.82991	0.00269613
ccr-miR-153b	7.864	1.1137	down	2.8199	4.86e-11
oar-miR-10a	6.9841	0.99	down	2.81857	6.2e-10
bta-miR-146a	6.3242	0.9281	down	2.76853	7.25e-09
chi-miR-18b-5p	8.2489	1.2375	down	2.73677	5.38e-11
age-miR-15a	2.8046	0.4331	down	2.69502	0.000221341
ssa-miR-731-3p	1023.97	161.494	down	2.66462	0
ssa-miR-21a-3p	0.11	0.6806	up	2.6293	0.000191444
ssa-miR-8160-5p	20.4023	3.3412	down	2.61029	2.98e-23
xtr-miR-15b	66.0463	10.8281	down	2.6087	8.93e-72
dre-miR-2187-3p	12.2084	2.0419	down	2.57989	3.59e-14
bta-miR-2898	2.5847	0.4331	down	2.57722	0.000702761
bta-miR-155	11.8234	2.0419	down	2.53366	2.45e-13
aca-miR-457-5p	370.871	64.2262	down	2.52968	0
ccr-miR-146a	51191.4	8956.71	down	2.51486	0
aca-miR-146a-5p	66789.8	11692.8	down	2.514	0
ola-miR-145	54.6628	9.5906	down	2.51087	1.67e-55
efu-miR-22	0.165	0.9281	up	2.49181	1.78e-05
aca-miR-148b-5p	0.11	0.6187	up	2.49174	0.000488716
ola-miR-204	475.797	84.7687	down	2.48874	0
ola-miR-19b	40.5297	7.2394	down	2.48504	9.58e-41
ipu-miR-107b	19.9624	3.5887	down	2.47575	1.13e-20
ccr-miR-454b	8.2489	1.485	down	2.47374	2.67e-09
ccr-miR-19d	106.796	19.4287	down	2.45859	1.93e-102
aca-let-7a-3p	17.2127	3.2175	down	2.41946	2.95e-17
mmu-miR-101c	55.4877	10.395	down	2.41628	3.41e-52
cgr-miR-1260	28.3213	5.5687	down	2.34648	7.67e-26
aca-miR-7-5p	523.696	103.764	down	2.33542	0
aca-miR-122-5p	468.208	2353.29	up	2.32946	0
ola-miR-15a	584.133	120.471	down	2.27762	0
aca-miR-204a-5p	1257.68	259.689	down	2.27591	0
ola-miR-462	1418.04	296.505	down	2.25777	0
hsa-miR-7977	4.3994	0.9281	down	2.24495	0.000106214
fru-miR-15a	277.438	59.0906	down	2.23117	1.17e-213
rno-miR-145-3p	25.9016	5.5687	down	2.21763	3.89e-21
aca-miR-18a-3p	6.5991	1.4231	down	2.21323	2.57e-06
dre-miR-737-3p	7.9739	1.7325	down	2.20243	2.57e-07
rno-miR-203b-5p	52.958	11.5706	down	2.19438	1.14e-40
aca-miR-451-5p	23521.9	5150.29	down	2.19128	0
aca-miR-143-5p	183.896	40.3425	down	2.18852	3.74e-136
dre-miR-130c-5p	11.2735	2.475	down	2.18744	1.07e-09
ccr-miR-122	160.799	722.328	up	2.1674	0
aca-miR-15a-5p	124.449	28.0912	down	2.14736	9.39e-89
bta-miR-126-3p	72.5354	16.3969	down	2.14526	2.5e-52
ola-miR-130c	16.9378	3.8362	down	2.1425	2.59e-13
oan-miR-20a-5p	32.7207	7.425	down	2.13974	2.51e-24
aca-miR-215-3p	5.7192	1.2994	down	2.13797	2.74e-05
oar-miR-25	11.1635	2.5369	down	2.13765	3.53e-09
aca-miR-363-3p	7.0391	1.6087	down	2.1295	3.41e-06
pma-miR-29d-3p	3.4645	0.8044	down	2.10666	0.00151254
aca-miR-1306	2.9146	12.2512	up	2.07155	0
ipu-miR-7550	18.2026	4.3312	down	2.07131	3.37e-13
aca-miR-150-5p	59.6671	14.2931	down	2.06162	1.72e-39
aca-miR-200b-3p	729.699	176.839	down	2.04487	0
aca-miR-203-3p	226.955	55.6875	down	2.02698	2.19e-139
aca-miR-103-3p	776.663	194.411	down	1.99818	0
cgr-miR-152-5p	1.3748	5.3831	up	1.96922	2.22e-16
chi-miR-221-5p	59.5022	15.2212	down	1.96686	4.17e-35
aca-miR-34b-5p	45.864	11.7562	down	1.96394	2.56e-27
pma-miR-184	0.8799	3.4031	up	1.95144	5.4e-14
ssa-miR-146a-3p	371.256	96.0918	down	1.94993	2.99e-205
age-miR-30b	64.0666	16.5825	down	1.94991	7.3e-37
cgr-miR-205	292.836	75.9825	down	1.94636	1.57e-161
aca-miR-29a-3p	71.9855	18.6862	down	1.94573	5.4e-41
ssa-miR-125a-2-3p	9.3488	35.4544	up	1.92311	0
aca-miR-460a-5p	6.3792	24.0075	up	1.91204	0
sha-miR-92a	151.01	40.2187	down	1.90871	5.59e-80
chi-miR-29b-5p	8.0839	2.1656	down	1.90028	1.67e-05
ola-miR-181b-3p	4.8394	1.2994	down	1.89698	0.000980464
bta-miR-451	13.0883	3.5269	down	1.89181	4.5e-08
ccr-miR-221	301.91	81.6131	down	1.88725	2.74e-153
aca-miR-130c	4.3444	1.1756	down	1.88576	0.00200139
aca-miR-1a-1-5p	29.5311	108.714	up	1.88023	0
dre-miR-203b-5p	3.4096	0.9281	down	1.87725	0.00687173
oan-miR-460-5p	8.1389	29.8856	up	1.87654	0
aca-miR-107-3p	78.1447	21.8419	down	1.83905	3.13e-38
aca-miR-143-3p	13314.7	3735.27	down	1.83374	0
ccr-miR-143	2995.79	850.904	down	1.81587	0
aca-miR-30b-5p	190.99	54.45	down	1.81049	4.73e-87
ssa-miR-301a-5p	3.6845	1.0519	down	1.80847	0.00760485
aca-miR-29b	50.5383	14.4787	down	1.80345	5.48e-24
mml-miR-6134	117.135	33.5981	down	1.80172	2.46e-53
ola-miR-200a	10.9986	3.1556	down	1.80133	3.01e-06
aca-miR-145-5p	1445.92	415.119	down	1.8004	0
oan-miR-139-3p	10.3936	3.0319	down	1.7774	8.64e-06
dre-miR-125b-3-3p	84.6888	290.255	up	1.77708	0
dre-miR-10c-5p	901.331	266.99	down	1.75527	0
dre-miR-462	18813.5	5573.82	down	1.75503	0
ssa-miR-23b-5p	0.22	0.7425	up	1.75489	0.000796759
aca-miR-194-5p	113.78	34.0312	down	1.74132	5.08e-47
ola-miR-150	727.884	221.327	down	1.71753	5.19e-279
age-miR-15b	72.8104	22.1512	down	1.71676	1.93e-29
age-miR-18	7.314	2.2275	down	1.71524	0.000431911
ola-miR-19d	1001.53	305.724	down	1.7119	0
aca-miR-135-5p	1.0999	3.5887	up	1.70609	2.66e-13
aca-miR-130b-3p	4.8394	1.485	down	1.70437	0.00489996
ssa-miR-101b-5p	4.2344	1.2994	down	1.70431	0.00870275
ola-miR-460-5p	56.7525	184.387	up	1.69998	0
gga-miR-29c-3p	14.5731	4.5169	down	1.6899	1.01e-06
ssa-miR-8159-5p	42.7844	13.3031	down	1.68532	5.25e-17
ggo-miR-499a	25.6816	82.1699	up	1.67787	0
dre-miR-212	7.314	2.2894	down	1.67569	0.000693525
ola-miR-21	72390.7	22661.7	down	1.67555	0
cgr-miR-1	12.5933	40.2187	up	1.67521	0
aca-miR-425-5p	0.33	1.0519	up	1.67246	8.87e-05
cfa-miR-107	56.7525	17.8819	down	1.66618	2.45e-21
oan-miR-145-5p	199.239	62.9268	down	1.66275	2.25e-70
aca-let-7f-2-3p	8.2489	25.8019	up	1.6452	0
ola-miR-731	902.761	289.575	down	1.64041	8.57e-299
eca-miR-451	10.2836	3.3412	down	1.62191	0.000128727
dre-miR-2184	175.867	57.42	down	1.61486	8.74e-57
oan-miR-133c	1.9247	5.8781	up	1.61072	0
ssa-miR-7132b-5p	2227.98	735.26	down	1.59941	0
ola-miR-222	12.8683	4.2694	down	1.59172	3.21e-05
aca-miR-221-3p	1003.62	334.001	down	1.58729	1.83e-297
rno-miR-3591	38.9349	116.944	up	1.58668	0
ccr-miR-210	186.15	62.2462	down	1.58041	6.88e-56
ola-miR-210-3p	5.7192	1.9181	down	1.57614	0.00703828
ccr-miR-93	64.4515	21.7181	down	1.56932	6e-20
aca-miR-454-3p	8.5789	2.9081	down	1.56072	0.00109106
dre-miR-93	15.8379	5.3831	down	1.55687	8.76e-06
aca-miR-215-5p	135.887	46.2206	down	1.5558	3.75e-39
age-miR-218	62.9117	184.387	up	1.55134	0
bta-miR-378	0.275	0.8044	up	1.54848	0.000895116
mdo-miR-24-3p	244.938	84.3356	down	1.5382	1.6e-66
aca-miR-20a-5p	495.43	170.589	down	1.53815	1.21e-132
hsa-miR-4500	13.6382	4.7025	down	1.53615	5.74e-05
aca-miR-145-3p	92.7728	31.9894	down	1.53611	4.13e-26
aja-miR-3074	0.4949	1.4231	up	1.52383	1.13e-05
cgr-miR-10b-3p	1.0999	3.1556	up	1.52054	6.38e-11
aca-miR-499-5p	76.4399	218.109	up	1.51265	0
ccr-miR-181b	70.1158	24.6262	down	1.50955	5.69e-19
dre-miR-2188-5p	9185	3251.41	down	1.49822	0
aca-miR-130b-5p	0.22	0.6187	up	1.49174	0.00410443
ccr-miR-218b	8.5789	23.8219	up	1.47342	0
oha-miR-212-3p	20.0724	7.2394	down	1.47127	6.28e-06
sha-miR-25	1238.82	447.48	down	1.46907	1.53e-277
aca-miR-19b	1591.22	574.818	down	1.46895	0
pma-let-7c	0.4949	1.3612	up	1.45967	2.45e-05
chi-miR-451-5p	85258.7	31020.6	down	1.45862	0
pma-let-7d	7.809	2.8462	down	1.4561	0.00624977
ola-miR-27c-5p	0.8799	2.4131	up	1.45548	2.01e-08
aca-miR-101-3p	6577.41	2400.87	down	1.45396	0
hhi-miR-7641	3.2996	9.0337	up	1.45303	0
aca-miR-460a-3p	1.1548	3.1556	up	1.45027	1.48e-10
hsa-miR-223-5p	9.1288	3.3412	down	1.45006	0.00329032
ola-miR-33	8.2489	3.0319	down	1.44398	0.0056593
dre-miR-455-3p	0.275	0.7425	up	1.43296	0.00197733
ccr-miR-21	49659.3	18403.7	down	1.43207	0
oha-miR-210-5p	94.3126	35.0212	down	1.42922	1.46e-20
aca-miR-133a	1036.83	2777.51	up	1.42161	0
ssa-miR-7132a-5p	853.817	319.522	down	1.41801	3.12e-167
chi-miR-30c-3p	75.0101	28.215	down	1.41062	7e-16
ggo-miR-365a	30.9059	11.6944	down	1.40206	3.34e-07
gga-miR-92-3p	892.752	338.332	down	1.39982	7.02e-166
ssa-miR-7132b-3p	628.567	239.766	down	1.39044	3.42e-114
cfa-miR-181b	61.5919	23.5125	down	1.38931	1.4e-12
chi-miR-144-3p	280.243	107.106	down	1.38764	1.69e-51
bta-miR-3596	2.1997	5.7544	up	1.38736	0
ccr-miR-124a	10.0087	3.8362	down	1.3835	0.0051284
aca-miR-365-3p	106.686	41.0231	down	1.37886	4.15e-20
oha-miR-199b-5p	4.5094	11.6944	up	1.37481	0
aca-miR-210-3p	482.067	185.996	down	1.37396	8.66e-84
ccr-miR-10c	1345.23	520.925	down	1.36871	1.25e-226
rno-miR-101b-3p	10.2836	4.0219	down	1.3544	0.00671792
ola-miR-24b-3p	37.4501	14.7262	down	1.34658	2.51e-07
ipu-miR-133c	1.3198	3.3412	up	1.34005	1.78e-10
chi-miR-223-5p	40.5297	16.0256	down	1.3386	1.18e-07
cgr-miR-31-3p	29.5311	11.6944	down	1.33642	6.85e-06
mmu-miR-1b-5p	2.2547	5.6925	up	1.33613	0
ccr-miR-192	535.574	213.159	down	1.32916	1.45e-80
bta-miR-99b	1.8148	4.455	up	1.29561	3.78e-13
bta-miR-22-5p	176.637	73.755	down	1.25997	7.3e-22
ccr-miR-203b-3p	26.3415	11.1994	down	1.23392	0.00046587
tch-let-7a-5p	21.5022	50.49	up	1.23151	0
ccr-miR-133a-5p	11.0535	25.8019	up	1.22297	0
aca-miR-451-3p	2504.76	1079.16	down	1.21476	6.22e-238
ola-miR-17	98.437	42.6318	down	1.20727	1.45e-10
xtr-let-7e	2.1997	5.0737	up	1.20573	5.28e-14
chi-miR-429	37.0651	16.1494	down	1.19858	0.000120608
ccr-miR-725	26.1216	11.385	down	1.19811	0.00129135
aca-miR-125a-3p	0.6049	1.3612	up	1.17011	0.000115358
chi-miR-190a-3p	0.6049	1.3612	up	1.17011	0.000115358
efu-miR-101	0.33	0.7425	up	1.16993	0.00432214
aca-miR-1a-3p	8413.95	18891.5	up	1.16689	0
aca-miR-338-3p	57.7974	25.8637	down	1.16008	1.21e-05
ola-miR-30a-3p	67.1462	30.1331	down	1.15596	3.04e-06
ssa-miR-24a-5p	5.1143	11.3231	up	1.14666	0
gga-miR-133c-3p	1.2648	2.7844	up	1.13846	5.14e-08
ssa-miR-146a-3-3p	90.1331	41.3943	down	1.12262	7.98e-07
aca-miR-21-5p	7668.19	3534.36	down	1.11744	0
oha-miR-1a-3p	0.7149	1.5469	up	1.11357	5.63e-05
aca-miR-9-1-3p	0.6599	1.4231	up	1.10872	0.000114512
aca-miR-1b-3p	2.5297	5.445	up	1.10597	5.33e-14
aca-miR-218-5p	262.041	563.31	up	1.10414	0
ssa-miR-181b-5p	2.3647	5.0737	up	1.10138	4.18e-13
ssc-let-7i	261.711	122.017	down	1.10088	3.07e-15
fru-miR-30c	744.437	347.304	down	1.09995	3.39e-40
aca-miR-210-5p	239.713	112.427	down	1.09232	2.05e-13
aca-miR-2188-5p	988.66	468.827	down	1.07642	1.65e-45
cfa-miR-106a	64.3415	30.5662	down	1.07381	0.000359935
chi-miR-125b-5p	1061.97	507.437	down	1.06544	2.82e-45
ola-miR-144	987.835	472.91	down	1.0627	1.9e-41
ccr-miR-101b	45.864	21.9656	down	1.06212	0.00390923
dre-miR-22a-5p	157.829	75.735	down	1.05933	1.05e-07
aca-miR-10b-3p	4.1245	8.415	up	1.02874	0
bta-miR-99a-5p	1380.37	2814.69	up	1.02792	0
ccr-miR-27c-5p	125.658	61.6275	down	1.02786	2.77e-05
dre-miR-2188-3p	1071.15	527.298	down	1.02247	4.32e-33
aja-miR-25	1306.52	644.057	down	1.02047	2.47e-39
cfa-miR-140	872.57	431.516	down	1.01586	8e-26
aca-miR-92a	4394.14	2176.58	down	1.01352	1.73e-120
aca-miR-99a-5p	1683.66	3388.09	up	1.00887	0
aca-miR-181a	1492.39	745.16	down	1.00201	4.79e-38
