# Supplementary material for: Identification of exosomes and its signature miRNAs of male and female Cynoglossus semilaevis
Source: Sci Rep. 2017 Apr 13;7:860. doi: 10.1038/s41598-017-00884-4 (PMC5429842; doi:10.1038/s41598-017-00884-4)
Supplement: Supplementary file 4 — Dataset 4 [file 41598_2017_884_MOESM4_ESM.xls]

## Sheet: signatures
Supplementary file 4: GO annotation of targets genes related to signature miRNAs and abundant miRNAs in TJFISH-1 and TJFISH-2.
GO analysis of targets genes related to signature miRNAs
ID	descript	number of target genes（>20）	P-value	gene
GO:0006139	nucleobase-containing compound metabolic process	33	0.0016049	dlx5,sox6,ppa2,eno2,mettl25,mphosph6,fas,rgr,cops6,nsun6,rfc5,ctnnbip1,gata2,sox21,b4galt7,dgkq,lhx1,nox1,nrp1,tfb2m,atp5g1,elp5,fdxacb1,irf2bpl,omp,thg1l,usp47,npy2r,nr0b1,prrx1,tnfaip3,ybx1,plk3
GO:0006725	cellular aromatic compound metabolic process	33	0.0016653	dlx5,sox6,ppa2,eno2,mettl25,mphosph6,fas,rgr,cops6,nsun6,rfc5,ctnnbip1,gata2,sox21,b4galt7,dgkq,lhx1,nox1,nrp1,tfb2m,atp5g1,elp5,fdxacb1,irf2bpl,omp,thg1l,usp47,npy2r,nr0b1,prrx1,tnfaip3,ybx1,plk3
GO:0006793	phosphorus metabolic process	22	0.0025534	pgs1,ppa2,atp6ap2,eno2,nkx2-3,sptlc1,fas,abi1,gdf11,actr2,dgkq,nox1,nrp1,ppap2a,atp5g1,inpp4b,omp,npy2r,tnfaip3,pla2g4c,plk3,ppapdc1a
GO:0009059	macromolecule biosynthetic process	28	0.0027882	dlx5,sox6,ppa2,fas,rgr,slc25a43,rfc5,ctnnbip1,gata2,sox21,b4galt7,dgkq,gpc1,lhx1,nox1,nrp1,tfb2m,ebi3,elp5,fdxacb1,irf2bpl,omp,usp47,nr0b1,prrx1,tnfaip3,ybx1,plk3
GO:0009888	tissue development	21	0.003038	dlx5,sox6,atp6ap2,otor,fas,abi1,cops6,gdf11,kcnab1,ctnnbip1,gata2,sox21,actr2,gpc1,lhx1,nrp1,clasp1,nr0b1,prrx1,ptch2,tpm1
GO:0009889	regulation of biosynthetic process	23	0.0033501	dlx5,sox6,fas,rgr,ctnnbip1,gata2,sox21,dgkq,lhx1,nox1,nrp1,tfb2m,ebi3,elp5,irf2bpl,omp,usp47,npy2r,nr0b1,prrx1,tnfaip3,ybx1,plk3
GO:0009966	regulation of signal transduction	21	0.0033501	dlx5,atp6ap2,traip,fas,abi1,gdf11,ctnnbip1,gata2,gpc1,nox1,nrp1,sh2b2,tm9sf4,inpp4b,usp47,nr0b1,prrx1,tnfaip3,txndc12,ptch2,ybx1
GO:0010467	gene expression	29	0.0040549	dlx5,sox6,ppa2,atp6ap2,mettl25,mphosph6,fas,rgr,slc25a43,nsun6,ctnnbip1,gata2,sox21,dgkq,gpc1,lhx1,nrp1,tfb2m,elp5,fdxacb1,irf2bpl,omp,thg1l,usp47,nr0b1,prrx1,tnfaip3,ybx1,plk3
GO:0010646	regulation of cell communication	26	0.0044264	dlx5,atp6ap2,nkx2-3,sptlc1,traip,fas,abi1,gdf11,ctnnbip1,gata2,gpc1,nox1,nrp1,sh2b2,tm9sf4,inpp4b,usp47,kif5b,npy2r,nr0b1,prrx1,tnfaip3,txndc12,ptch2,ybx1,plk3
GO:0030154	cell differentiation	31	0.0048415	dlx5,fnbp1,sox6,fnbp1l,hemgn,fas,ngb,abi1,gdf11,kcnab1,ctnnbip1,gata2,sox21,actr2,gpc1,gpr149,lhx1,nrp1,sh2b2,clasp1,inpp4b,nrcam,omp,usp47,kif5b,nr0b1,prrx1,tnfaip3,ptch2,ybx1,tpm1
GO:0031323	regulation of cellular metabolic process	28	0.0049633	dlx5,sox6,atp6ap2,nkx2-3,sptlc1,fas,rgr,abi1,gdf11,ctnnbip1,gata2,sox21,dgkq,lhx1,nox1,nrp1,tfb2m,ebi3,elp5,irf2bpl,omp,usp47,npy2r,nr0b1,prrx1,tnfaip3,ybx1,plk3
GO:0034641	cellular nitrogen compound metabolic process	39	0.0057785	dlx5,sox6,ppa2,atp6ap2,eno2,mettl25,mphosph6,nkx2-3,sptlc1,fas,rgr,slc25a43,cops6,nsun6,rfc5,ctnnbip1,gata2,sox21,b4galt7,dgkq,lhx1,nox1,nrp1,tfb2m,atp5g1,elp5,fdxacb1,hao1,irf2bpl,omp,thg1l,usp47,npy2r,nr0b1,prrx1,tnfaip3,pla2g4c,ybx1,plk3
GO:0044249	cellular biosynthetic process	34	0.0062484	dlx5,sox6,pgs1,ppa2,nkx2-3,sptlc1,fas,rgr,slc25a43,rfc5,ctnnbip1,gata2,sox21,b4galt7,dgkq,lhx1,nrp1,ppap2a,tfb2m,atp5g1,ebi3,elp5,fdxacb1,inpp4b,irf2bpl,omp,usp47,npy2r,nr0b1,prrx1,tnfaip3,pla2g4c,ybx1,plk3
GO:0046483	heterocycle metabolic process	33	0.0064183	dlx5,sox6,ppa2,eno2,mettl25,mphosph6,fas,rgr,cops6,nsun6,rfc5,ctnnbip1,gata2,sox21,b4galt7,dgkq,lhx1,nox1,nrp1,tfb2m,atp5g1,elp5,fdxacb1,irf2bpl,omp,thg1l,usp47,npy2r,nr0b1,prrx1,tnfaip3,ybx1,plk3
GO:0048513	organ development	29	0.0068632	dlx5,sox6,atp6ap2,otor,fas,abi1,cops6,gdf11,kcnab1,rfc5,ctnnbip1,gata2,sox21,actr2,gpc1,gpr149,lhx1,nrp1,clasp1,inpp4b,omp,usp47,npy2r,nr0b1,prrx1,tnfaip3,ptch2,tpm1,otog
GO:0051171	regulation of nitrogen compound metabolic process	21	0.0068632	dlx5,sox6,fas,rgr,ctnnbip1,gata2,sox21,dgkq,lhx1,nrp1,tfb2m,elp5,irf2bpl,omp,usp47,npy2r,nr0b1,prrx1,tnfaip3,ybx1,plk3
GO:0060255	regulation of macromolecule metabolic process	28	0.0070097	dlx5,sox6,atp6ap2,mettl25,fas,rgr,abi1,gdf11,nsun6,ctnnbip1,gata2,sox21,dgkq,gpc1,lhx1,nox1,nrp1,tfb2m,ebi3,elp5,irf2bpl,omp,usp47,nr0b1,prrx1,tnfaip3,ybx1,plk3
GO:0080090	regulation of primary metabolic process	29	0.0079513	dlx5,sox6,atp6ap2,nkx2-3,sptlc1,fas,rgr,abi1,gdf11,ctnnbip1,gata2,sox21,dgkq,lhx1,nox1,nrp1,ppap2a,tfb2m,ebi3,elp5,irf2bpl,omp,usp47,npy2r,nr0b1,prrx1,tnfaip3,ybx1,plk3
GO:1901360	organic cyclic compound metabolic process	34	0.0094625	dlx5,sox6,ppa2,eno2,mettl25,mphosph6,fas,rgr,tm7sf2,cops6,nsun6,rfc5,ctnnbip1,gata2,sox21,b4galt7,dgkq,lhx1,nox1,nrp1,tfb2m,atp5g1,elp5,fdxacb1,irf2bpl,omp,thg1l,usp47,npy2r,nr0b1,prrx1,tnfaip3,ybx1,plk3
GO:1901362	organic cyclic compound biosynthetic process	24	0.0097659	dlx5,sox6,fas,rgr,tm7sf2,rfc5,ctnnbip1,gata2,sox21,dgkq,lhx1,nrp1,tfb2m,atp5g1,elp5,irf2bpl,omp,usp47,npy2r,nr0b1,prrx1,tnfaip3,ybx1,plk3
GO:0043412	macromolecule modification	25	0.010404	rnf208,ppa2,atp6ap2,mettl25,rnf182,traip,fas,rgr,abi1,cops6,gdf11,nsun6,gata2,actr2,b4galt7,nox1,nrp1,ppap2a,tfb2m,elp5,fdxacb1,thg1l,usp47,tnfaip3,plk3
GO:0007165	signal transduction	34	0.010506	dlx5,ppa2,atp6ap2,traip,fas,rgr,abi1,gdf11,ctnnbip1,gata2,actr2,dgkq,gpc1,gpr149,nox1,nrp1,ppap2a,sh2b2,tm9sf4,clasp1,ebi3,inpp4b,omp,usp47,npy2r,nr0b1,prrx1,tnfaip3,txndc12,pla2g4c,ptch2,ybx1,plk3,ppapdc1a
GO:0019538	protein metabolic process	30	0.011682	rnf208,ppa2,atp6ap2,mettl25,rnf182,traip,fas,rgr,slc25a43,abi1,cops6,gdf11,nsun6,gata2,actr2,b4galt7,gpc1,nox1,nrp1,ppap2a,tfb2m,ebi3,fdxacb1,omp,tmprss5 ,usp47,kif5b,tnfaip3,ybx1,plk3
GO:0044260	cellular macromolecule metabolic process	41	0.011793	dlx5,rnf208,sox6,ppa2,atp6ap2,mettl25,mphosph6,rnf182,traip,fas,rgr,slc25a43,abi1,cops6,gdf11,nsun6,rfc5,ctnnbip1,gata2,sox21,actr2,b4galt7,dgkq,gpc1,lhx1,nox1,nrp1,ppap2a,tfb2m,elp5,fdxacb1,irf2bpl,omp,thg1l,usp47,kif5b,nr0b1,prrx1,tnfaip3,ybx1,plk3
GO:0048731	system development	38	0.013056	dlx5,fnbp1,sox6,atp6ap2,fnbp1l,otor,fas,ngb,abi1,cops6,gdf11,kcnab1,rfc5,ctnnbip1,gata2,sox21,actr2,scn3b,gpc1,gpr149,lhx1,nox1,nrp1,ppap2a,sh2b2,clasp1,inpp4b,nrcam,omp,usp47,kif5b,npy2r,nr0b1,prrx1,tnfaip3,ptch2,tpm1,otog
GO:0043169	cation binding	23	0.0039545	rnf208,pgs1,ppa2,eno2,rnf182,traip,fas,ngb,rgr,abi1,gata2,actr2,b4galt7,dgkq,gpc1,lhx1,nox1,nrp1,fdxacb1,irf2bpl,omp,thg1l,tnfaip3
GO:0005737	cytoplasm	56	0.0049633	ap1s3,dlx5,fnbp1,rnf208,pgs1,ppa2,eno2,fnbp1l,mphosph6,nkx2-3,otor,rnf182,sptlc1,traip,fas,ngb,slc25a43,tm7sf2,abi1,acox1,cops6,bri3bp,kcnab1,rfc5,spata7,ctnnbip1,gata2,actr2,scn3b,b4galt7,dgkq,gpc1,nox1,nrp1,sh2b2,tfb2m,tm9sf4,atp5g1,clasp1,elp5,fdxacb1,hao1,inpp4b,omp,thg1l,usp47,kif5b,npy2r,nr0b1,tnfaip3,txndc12,pla2g4c,ybx1,plk3,tpm1,otog
GO:0043231	intracellular membrane-bounded organelle	54	0.0057785	ap1s3,dlx5,fnbp1,rnf208,sox6,pgs1,ppa2,eno2,fnbp1l,hemgn,mphosph6,nkx2-3,otor,sptlc1,traip,fas,ngb,rgr,slc25a43,tm7sf2,abi1,acox1,cops6,bri3bp,gdf11,rfc5,ctnnbip1,gata2,sox21,b4galt7,dgkq,gpc1,lhx1,nox1,nrp1,tfb2m,tm9sf4,atp5g1,clasp1,elp5,hao1,inpp4b,irf2bpl,omp,thg1l,usp47,kif5b,nr0b1,prrx1,tnfaip3,txndc12,pla2g4c,ybx1,plk3
GO:0044444	cytoplasmic part	48	0.011682	ap1s3,fnbp1,pgs1,ppa2,eno2,fnbp1l,nkx2-3,otor,sptlc1,fas,ngb,slc25a43,tm7sf2,abi1,acox1,bri3bp,kcnab1,rfc5,spata7,ctnnbip1,gata2,actr2,scn3b,b4galt7,dgkq,gpc1,nox1,nrp1,sh2b2,tfb2m,tm9sf4,atp5g1,clasp1,elp5,hao1,inpp4b,omp,thg1l,kif5b,npy2r,nr0b1,tnfaip3,txndc12,pla2g4c,ybx1,plk3,tpm1,otog
GO:0043232	intracellular non-membrane-bounded organelle	23	0.011793	dlx5,fnbp1,fnbp1l,mphosph6,fas,abi1,acox1,rfc5,spata7,actr2,scn3b,dgkq,nrp1,sh2b2,tfb2m,clasp1,kif5b,nr0b1,prrx1,tnfaip3,ybx1,plk3,tpm1
GO:0044428	nuclear part	22	0.013056	dlx5,rnf208,sox6,hemgn,mphosph6,fas,rgr,acox1,cops6,gdf11,rfc5,ctnnbip1,gata2,dgkq,nrp1,irf2bpl,nr0b1,prrx1,tnfaip3,pla2g4c,ybx1,plk3
GO:0070013	intracellular organelle lumen	27	0.017163	dlx5,rnf208,sox6,ppa2,hemgn,mphosph6,fas,rgr,acox1,cops6,gdf11,rfc5,ctnnbip1,gata2,dgkq,gpc1,nrp1,tfb2m,hao1,irf2bpl,nr0b1,prrx1,tnfaip3,txndc12,pla2g4c,ybx1,plk3

## Sheet: abundant in TJFISH-1
GO analysis of targets genes related to abundant miRNAs in TJFISH-1
ID	descript	number of target genes（>20）	P-value	gene
GO:0007165	signal transduction	8	0.010506	atp2a2,dact3,sulf2,ppa2,ube2m,plk3,eef2k,shank3
GO:0019538	protein metabolic process	7	0.011682	sulf2,atl2,ppa2,ube2m,plk3,eef2k,shank3
GO:0043412	macromolecule modification	6	0.010404	atl2,ppa2,ube2m,plk3,eef2k,shank3
GO:0044260	cellular macromolecule metabolic process	8	0.011793	sulf2,atl2,ppa2,ube2m,plk3,eef2k,shank3,znf648
GO:0048731	system development	6	0.013056	atp2a2,dact3,sulf2,pllp,eef2k,shank3
GO:0051049	regulation of transport	7	0.0080027	atp2a2,dact3,sulf2,pllp,plk3,eef2k,shank3
GO:0005737	cytoplasm	13	0.0049633	atp2a2,dact3,sulf2,atl2,atp9b,fbf1,pgs1,ppa2,sacs,ube2m,plk3,eef2k,shank3
GO:0043231	intracellular membrane-bounded organelle	9	0.0057785	atp2a2,sulf2,atl2,atp9b,pgs1,ppa2,sacs,plk3,znf648
GO:0044444	cytoplasmic part	11	0.011682	atp2a2,sulf2,atl2,atp9b,fbf1,pgs1,ppa2,sacs,ube2m,plk3,eef2k
GO:0000166	nucleotide binding	7	0.000979	atp2a2,atl2,atp9b,pgs1,ube2m,plk3,eef2k
GO:0001882	nucleoside binding	7	0.0037972	atp2a2,atl2,atp9b,pgs1,ube2m,plk3,eef2k
GO:0043168	anion binding	7	0.0038185	atp2a2,atl2,atp9b,pgs1,ube2m,plk3,eef2k
GO:0043169	cation binding	9	0.0039545	atp2a2,sulf2,atl2,atp9b,pgs1,ppa2,eef2k,shank3,znf648
GO:1901265	nucleoside phosphate binding	7	0.010558	atp2a2,atl2,atp9b,pgs1,ube2m,plk3,eef2k

## Sheet: abundant in TJFISH-2
GO analysis of targets genes related to abundant miRNAs in TJFISH-2
ID	descript	number of target genes（>20）	P-value	gene
GO:0007165	signal transduction	7	0.010506	atp2a2,dact3,sulf2,ppa2,ube2m,fas,eef2k
GO:0010033	response to organic substance	6	0.010723	atp2a2,sulf2,atl2,ube2m,fas,eef2k
GO:0019538	protein metabolic process	6	0.011682	sulf2,atl2,ppa2,ube2m,fas,eef2k
GO:0044260	cellular macromolecule metabolic process	7	0.011793	sulf2,atl2,ppa2,ube2m,fas,eef2k,znf648
GO:0048731	system development	6	0.013056	atp2a2,dact3,sulf2,pllp,fas,eef2k
GO:0051049	regulation of transport	6	0.0080027	atp2a2,dact3,sulf2,pllp,fas,eef2k
GO:0005737	cytoplasm	12	0.0049633	atp2a2,dact3,sulf2,atl2,atp9b,fbf1,pgs1,ppa2,sacs,ube2m,fas,eef2k
GO:0043231	intracellular membrane-bounded organelle	9	0.0057785	atp2a2,sulf2,atl2,atp9b,pgs1,ppa2,sacs,fas,znf648
GO:0044444	cytoplasmic part	11	0.011682	atp2a2,sulf2,atl2,atp9b,fbf1,pgs1,ppa2,sacs,ube2m,fas,eef2k
GO:0000166	nucleotide binding	7	0.000979	atp2a2,atl2,atp9b,pgs1,ube2m,fas,eef2k
GO:0001882	nucleoside binding	7	0.0037972	atp2a2,atl2,atp9b,pgs1,ube2m,fas,eef2k
GO:0043168	anion binding	7	0.0038185	atp2a2,atl2,atp9b,pgs1,ube2m,fas,eef2k
GO:0043169	cation binding	9	0.0039545	atp2a2,sulf2,atl2,atp9b,pgs1,ppa2,fas,eef2k,znf648
GO:1901265	nucleoside phosphate binding	7	0.010558	atp2a2,atl2,atp9b,pgs1,ube2m,fas,eef2k
