# Supplementary material for: Identification of exosomes and its signature miRNAs of male and female Cynoglossus semilaevis
Source: Sci Rep. 2017 Apr 13;7:860. doi: 10.1038/s41598-017-00884-4 (PMC5429842; doi:10.1038/s41598-017-00884-4)
Supplement: Supplementary file 5 — Dataset 5 [file 41598_2017_884_MOESM5_ESM.xls]

## Sheet: 1
Supplementary file 5: Statistical results of RT-qPCR for marker miRNAs in ten male and ten female fishes
ID	microRNA	Cт	CT value of internal reference aca-miR-100	average CT value of internal reference aca-miR-100	△CT	average △CT	△△CT	2^-△△CT	average △△CT	STDEV	TTEST	significance
000437	aca-miR-100 male	18.9601	18.9601		0.0311495		-16.6318	101551
		18.911	18.911	18.9289	-0.0179361	2.36848e-15	-16.6809	105065	103779	1937.63	0.946886	No significance
		18.9157	18.9157		-0.0132135		-16.6762	104722
001806	mmu-miR-155-5p male	21.9503			3.0214		-13.6416	12779.9
		21.9742			3.04531	3.03377	-13.6177	12569.8	12671.1	105.226	3.01709e-05	Extremely signifcant
		21.9635			3.03459		-13.6284	12663.5
000457	bta-miR-132 male	24.9309			6.00201		-10.661	1619.1
		24.9256			5.99663	6.0104	-10.6664	1625.15	1609.81	21.5284	7.65086e-05	Extremely signifcant
		24.9615			6.03254		-10.6305	1585.2
000479	aca-miR-155-5p male	27.9746			9.04567		-7.61732	196.355
		27.9582			9.02928	9.03289	-7.63371	198.598	198.105	1.56366	3.34465e-05	Extremely signifcant
		27.9527			9.02373		-7.63925	199.363
476169_mat	aca-miR-212a-5p male	30.0147			11.0858		-5.57719	47.7422
		29.9651			11.0362	10.9744	-5.62679	49.412	51.7689	5.59103	0.00408572	Extremely signifcant
		29.7301			10.8012		-5.86177	58.1525
472821_mat	dre-miR-205-3p male	28.9864			10.0575		-6.60547	97.3743
		28.9682			10.0393	9.98882	-6.62368	98.6114	102.301	7.48806	0.00134022	Extremely signifcant
		28.7986			9.86964		-6.79335	110.918
242803_mat	tgu-miR-155-5p male	31.9133			12.9844		-3.67858	12.8045
		31.9708			13.0419	13.0023	-3.6211	12.3044	12.6492	0.299097	0.000248003	Extremely signifcant
		31.9095			12.9806		-3.68242	12.8386
008197_mat	oan-miR-147 male	33.9769			15.048		-1.61501	3.06313
		33.6761			14.7471	14.9456	-1.91584	3.77334	3.30431	0.406248	0.00718019	Extremely signifcant
		33.9706			15.0417		-1.62127	3.07645
000437	aca-miR-100 female	18.9902	18.9902		0.182227		-16.4808	91454.1
		18.7473	18.7473	18.8079	-0.0606683	0	-16.7237	108224	104189	11272.7
		18.6864	18.6864		-0.121559		-16.7845	112889
001806	mmu-miR-155-5p female	24.9775			6.16953		-10.4935	1441.6
		24.976			6.16804	6.16409	-10.4949	1443.09	1447.07	8.21059
		24.9626			6.15469		-10.5083	1456.51
000457	bta-miR-132 female	28.9782			10.1703		-6.49269	90.0521
		28.8429			10.0349	10.0883	-6.62806	98.911	95.3978	4.7052
		28.8676			10.0597		-6.60333	97.2303
000479	aca-miR-155-5p female	32.7228			13.9148		-2.74816	6.7186
		32.9458			14.1378	14.021	-2.52515	5.75633	6.25434	0.482021
		32.8183			14.0104		-2.65262	6.28809
476169_mat	aca-miR-212a-5p female	32.9697			14.1617		-2.50125	5.66175
		32.9803			14.1723	14.097	-2.49067	5.62039	5.93603	0.511317
		32.7647			13.9568		-2.70619	6.52597
472821_mat	dre-miR-205-3p female	29.9674			11.1594		-5.50355	45.3664
		29.818			11.0101	11.0077	-5.65294	50.3157	50.5865	5.36053
		29.6616			10.8536		-5.80934	56.0772
242803_mat	tgu-miR-155-5p female	34.98			16.1721		-0.490932	1.40535
		34.8787			16.0708	16.0532	-0.592182	1.50753	1.53015	0.137511
		34.7246			15.9166		-0.746372	1.67757
008197_mat	oan-miR-147 female	35.2456			16.4376		-0.225349	1.16906
		35.1619			16.3539	16.663	-0.309052	1.23889	1.0328	0.298536
		36.0053			17.1974		0.534401	0.690445

## Sheet: 2
ID	microRNA	Cт	CT value of internal reference aca-miR-100	average CT value of internal reference aca-miR-100	△CT	average △CT	△△CT	2^-△△CT	average △△CT	STDEV	TTEST	significance
000437	aca-miR-100 male	17.7483	17.7483		-0.051591		-15.8261	58092.2
		17.8294	17.8294	17.7999	0.0295191	-1.18424e-15	-15.7449	54916.3	56069.6	1757.32	0.990252	No significance
		17.8219	17.8219		0.0220719		-15.7524	55200.5
001806	mmu-miR-155-5p male	21.1696			3.36971		-12.4048	5422.54
		21.1517			3.35183	3.36407	-12.4226	5490.18	5443.9	40.1172	6.5264e-05	Extremely signifcant
		21.1705			3.37066		-12.4038	5418.98
000457	bta-miR-132 male	24.65			6.85013		-8.92433	485.839
		24.6857			6.88583	6.86282	-8.88864	473.966	481.615	6.63657	8.72335e-05	Extremely signifcant
		24.6524			6.8525		-8.92196	485.041
000479	aca-miR-155-5p male	27.4069			9.60705		-6.16741	71.8748
		27.4244			9.62452	9.62474	-6.14994	71.0097	71.0024	0.87617	0.000206522	Extremely signifcant
		27.4425			9.64266		-6.13181	70.1225
476169_mat	aca-miR-212a-5p male	28.6754			10.8756		-4.89891	29.8344
		28.6593			10.8594	10.8588	-4.91506	30.1705	30.1843	0.357051	4.53163e-05	Extremely signifcant
		28.6413			10.8415		-4.93301	30.5481
472821_mat	dre-miR-205-3p male	26.9967			9.19685		-6.57761	95.5122
		27.0301			9.23024	9.20351	-6.54422	93.3269	95.0812	1.58341	0.00166392	Extremely signifcant
		26.9833			9.18344		-6.59103	96.4044
242803_mat	tgu-miR-155-5p male	29.2697			11.4699		-4.3046	19.7612
		29.3354			11.5355	11.5232	-4.23892	18.8817	19.0513	0.642118	0.00126587	Extremely signifcant
		29.364			11.5641		-4.21032	18.5111
008197_mat	oan-miR-147 male	31.5181			13.7182		-2.05627	4.15911
		31.7073			13.9074	13.9059	-1.86707	3.6479	3.67207	0.475407	0.00449408	Extremely signifcant
		31.8921			14.0922		-1.68222	3.20922
000437	aca-miR-100 female	17.8927	17.8927		0.00924834		-15.7652	55693.3
		17.8895	17.8895	17.8835	0.00597635	0	-15.7685	55819.8	56053.1	517.476
		17.8683	17.8683		-0.0152247		-15.7897	56646.1
001806	mmu-miR-155-5p female	24.0202			6.13666		-9.63781	796.653
		24.1261			6.24257	6.23893	-9.53189	740.263	743.334	51.8521
		24.2211			6.33758		-9.43689	693.086
000457	bta-miR-132 female	27.9183			10.0348		-5.7397	53.4344
		27.9287			10.0452	10.0546	-5.72931	53.0512	52.7089	0.944458
		27.9675			10.084		-5.69044	51.641
000479	aca-miR-155-5p female	33.0455			15.162		-0.612434	1.52884
		31.8148			13.9313	14.4697	-1.84314	3.5879	2.62185	1.03539
		32.1992			14.3157		-1.45881	2.74881
476169_mat	aca-miR-212a-5p female	31.3987			13.5152		-2.25922	4.78732
		31.4392			13.5557	13.4556	-2.21878	4.65501	5.00529	0.496558
		31.1794			13.2959		-2.4786	5.57356
472821_mat	dre-miR-205-3p female	28.469			10.5855		-5.18895	36.478
		28.3271			10.4436	10.4414	-5.33087	40.2487	40.4472	4.07211
		28.1785			10.295		-5.47946	44.6149
242803_mat	tgu-miR-155-5p female	32.1475			14.264		-1.51045	2.84899
		32.0999			14.2164	14.1404	-1.55808	2.94461	3.11929	0.388322
		31.8244			13.9409		-1.83361	3.56428
008197_mat	oan-miR-147 female	33.4447			15.5612		-0.213253	1.1593
		33.3877			15.5042	15.7745	-0.270268	1.20603	1.02685	0.270884
		34.1415			16.258		0.483521	0.71523

## Sheet: 3
ID	microRNA	Cт	CT value of internal reference aca-miR-100	average CT value of internal reference aca-miR-100	△CT	average △CT	△△CT	2^-△△CT	average △△CT	STDEV	TTEST	significance
000437	aca-miR-100 male	19.8635	19.8635		-0.20132		-19.857	949621
		20.1665	20.1342	20.0649	0.101672	0.0107791	-19.554	769734	824362	108773	0.993263	No significance
		20.1968	20.1968		0.131985		-19.5237	753730
001806	mmu-miR-155-5p male	24.6583			4.59343		-15.0622	34212.6
		24.6815			4.6166	4.58448	-15.0391	33667.7	34433.3	896.562	0.000267757	Extremely signifcant
		24.6083			4.54341		-15.1123	35419.6
000457	bta-miR-132 male	28.0198			7.95499		-11.7007	3328.56
		27.9963			7.93144	7.95276	-11.7242	3383.33	3333.92	46.9532	6.72585e-05	Extremely signifcant
		28.0367			7.97185		-11.6838	3289.88
000479	aca-miR-155-5p male	31.421			11.3562		-8.2995	315.064
		31.4026			11.3378	11.3352	-8.31788	319.104	319.709	4.97444	2.2501e-05	Extremely signifcant
		31.3764			11.3116		-8.34411	324.958
476169_mat	aca-miR-212a-5p male	33.712			13.6472		-6.00851	64.3786
		33.6593			13.5944	13.5235	-6.06125	66.7755	70.473	8.56428	0.00516548	Extremely signifcant
		33.3938			13.329		-6.3267	80.2649
472821_mat	dre-miR-205-3p male	32.4828			12.4179		-7.23776	150.933
		32.5928			12.5279	12.4024	-7.12773	139.849	153.004	14.3037	0.00754365	Extremely signifcant
		32.3262			12.2614		-7.3943	168.231
242803_mat	tgu-miR-155-5p male	35.8451			15.7802		-3.87547	14.6769
		35.9003			15.8354	15.7972	-3.82024	14.1256	14.5071	0.331062	0.000159933	Extremely signifcant
		35.8409			15.7761		-3.8796	14.7189
008197_mat	oan-miR-147 male	38.1629			18.098		-1.55767	2.94379
		37.8293			17.7644	17.972	-1.89124	3.70954	3.2298	0.418023	0.00972056	Extremely signifcant
		38.1183			18.0535		-1.60221	3.03607
000437	aca-miR-100 female	20.2154	20.2154		0.0362726		-19.6194	805430
		20.1689	20.1689	20.1791	-0.0102006	0.00175497	-19.6659	831798	825054	17270
		20.1583	20.153		-0.0208071		-19.6765	837936
001806	mmu-miR-155-5p female	28.0544			7.87529		-11.7804	3517.62
		28.053			7.8739	7.86937	-11.7818	3521	3532.12	22.2523
		28.038			7.85893		-11.7967	3557.74
000457	bta-miR-132 female	32.5489			12.3698		-7.28583	156.046
		32.391			12.2119	12.2756	-7.44374	174.096	166.765	9.4899
		32.4241			12.245		-7.41069	170.153
000479	aca-miR-155-5p female	40.1238			19.9447		0.289042	0.818445
		37.0047			16.8256	17.8201	-2.83006	7.11106	5.24693	3.85113
		36.8692			16.6901		-2.96556	7.81128
476169_mat	aca-miR-212a-5p female	37.0193			16.8402		-2.81544	7.03936
		37.0434			16.8643	16.7756	-2.79134	6.92274	7.38319	0.698965
		36.8014			16.6223		-3.03342	8.18747
472821_mat	dre-miR-205-3p female	33.3592			13.1801		-6.47555	88.9887
		33.474			13.2949	13.2039	-6.3608	82.1849	87.6245	4.90191
		33.3159			13.1368		-6.51885	91.6997
242803_mat	tgu-miR-155-5p female	39.289			19.1099		-0.54576	1.45979
		39.2758			19.0967	19.0223	-0.558961	1.47321	1.55614	0.155411
		39.0395			18.8604		-0.795292	1.73543
008197_mat	oan-miR-147 female	39.5878			19.4087		-0.246936	1.18668
		39.4933			19.3142	19.6557	-0.34148	1.26706	1.0396	0.326834
		40.4232			20.2441		0.588416	0.665073

## Sheet: 4
ID	microRNA	Cт	CT value of internal reference aca-miR-100	average CT value of internal reference aca-miR-100	△CT	average △CT	△△CT	2^-△△CT	average △△CT	STDEV	TTEST	significance
000437	aca-miR-100 male	19.241	19.241		-0.195016		-19.2398	619097
		19.5098	19.5032	19.436	0.0737098	0.00336767	-18.9711	513883	542238	67319.3	0.981052	No significance
		19.5675	19.5639		0.13141		-18.9134	493736
001806	mmu-miR-155-5p male	23.8756			4.4396		-14.6052	24922.9
		23.908			4.47192	4.45767	-14.5729	24370.9	24613.8	281.906	5.8629e-05	Extremely signifcant
		23.8975			4.4615		-14.5833	24547.5
000457	bta-miR-132 male	27.1247			7.68863		-11.3562	2621.47
		27.1199			7.68382	7.69749	-11.361	2630.23	2605.58	35.3799	7.80705e-05	Extremely signifcant
		27.1561			7.72002		-11.3248	2565.04
000479	aca-miR-155-5p male	30.4667			11.0306		-8.01418	258.528
		30.4186			10.9825	10.9979	-8.06228	267.294	264.5	5.1754	2.14447e-05	Extremely signifcant
		30.4165			10.9804		-8.06435	267.678
476169_mat	aca-miR-212a-5p male	32.657			13.2209		-5.82386	56.6443
		32.6021			13.166	13.0991	-5.87877	58.842	61.9123	7.30438	0.00336017	Extremely signifcant
		32.3464			12.9103		-6.13444	70.2507
472821_mat	dre-miR-205-3p male	31.5388			12.1027		-6.94206	122.962
		31.5174			12.0814	12.0293	-6.9634	124.794	129.631	10.007	0.00190339	Extremely signifcant
		31.3399			11.9038		-7.14096	141.138
242803_mat	tgu-miR-155-5p male	34.7417			15.3057		-3.73913	13.3533
		34.7843			15.3483	15.3101	-3.69649	12.9645	13.3147	0.332554	0.000247134	Extremely signifcant
		34.7125			15.2765		-3.76831	13.6262
008197_mat	oan-miR-147 male	36.9396			17.5035		-1.54124	2.91046
		36.8304			17.3944	17.4738	-1.65044	3.13929	2.97338	0.145074	0.0052778	Extremely signifcant
		36.9596			17.5235		-1.52125	2.87039
000437	aca-miR-100 female	19.5683	19.5818		0.0216358		-19.0232	532770
		19.5295	19.5368	19.5467	-0.0172231	-0.0067883	-19.062	547315	543425	9338.33
		19.5219	19.5214		-0.0247776		-19.0696	550189
001806	mmu-miR-155-5p female	27.1754			7.62869		-11.4161	2732.67
		27.1738			7.62709	7.61983	-11.4177	2735.7	2749.61	26.7545
		27.1504			7.60369		-11.4411	2780.45
000457	bta-miR-132 female	31.5283			11.9816		-7.06317	133.729
		31.381			11.8343	11.8929	-7.21049	148.107	142.353	7.60684
		31.4094			11.8626		-7.18214	145.225
000479	aca-miR-155-5p female	37.8396			18.2928		-0.751947	1.68406
		35.845			16.2983	16.9169	-2.74649	6.71081	5.26095	3.11612
		35.7063			16.1596		-2.88518	7.38796
476169_mat	aca-miR-212a-5p female	36.871			17.3243		-1.72048	3.29546
		35.882			16.3353	16.587	-2.70946	6.54076	5.84298	2.28016
		35.648			16.1013		-2.94349	7.69272
472821_mat	dre-miR-205-3p female	32.6035			13.0567		-5.98804	63.4717
		32.4246			12.8779	12.8866	-6.16692	71.8501	71.7326	8.20274
		32.2718			12.7251		-6.31969	79.8759
242803_mat	tgu-miR-155-5p female	38.0585			18.5117		-0.533041	1.44698
		37.9435			18.3968	18.414	-0.648032	1.56703	1.55037	0.0961588
		37.8803			18.3336		-0.711158	1.63712
008197_mat	oan-miR-147 female	38.3446			18.7979		-0.246934	1.18668
		38.2561			18.7094	19.0448	-0.335371	1.2617	1.03876	0.323361
		39.1738			19.6271		0.582305	0.667896

## Sheet: 5
ID	microRNA	Cт	CT value of internal reference aca-miR-100	average CT value of internal reference aca-miR-100	△CT	average △CT	△△CT	2^-△△CT	average △△CT	STDEV	TTEST	significance
000437	aca-miR-100 male	17.7378	17.7378		-0.179781		-17.7984	227950
		17.9795	17.9795	17.9176	0.0619204	0	-17.5567	192788	202064	22715.1	0.962775	No significance
		18.0355	18.0355		0.11786		-17.5007	185456
001806	mmu-miR-155-5p male	22.1255			4.20786		-13.4107	10890
		22.1353			4.21765	4.21809	-13.4009	10816.3	10813.2	78.3399	0.000367684	Extremely signifcant
		22.1464			4.22875		-13.3898	10733.4
000457	bta-miR-132 male	25.0157			7.09814		-10.5204	1468.81
		25.0464			7.12878	7.11536	-10.4898	1437.95	1451.44	15.7894	7.08796e-05	Extremely signifcant
		25.0368			7.11916		-10.4994	1447.57
000479	aca-miR-155-5p male	28.1647			10.2471		-7.37146	165.589
		28.0845			10.1669	10.1904	-7.45164	175.052	172.3	5.84279	8.87257e-05	Extremely signifcant
		28.0746			10.157		-7.46154	176.258
476169_mat	aca-miR-212a-5p male	30.1044			12.1868		-5.4318	43.1654
		30.055			12.1374	12.075	-5.48116	44.6678	46.8189	5.08279	0.00422296	Extremely signifcant
		29.8185			11.9009		-5.71764	52.6236
472821_mat	dre-miR-205-3p male	29.0874			11.1698		-6.44878	87.3527
		29.0552			11.1376	11.0916	-6.481	89.3257	92.3973	7.0977	0.000909234	Extremely signifcant
		28.8849			10.9673		-6.65124	100.513
242803_mat	tgu-miR-155-5p male	32.0156			14.098		-3.52054	11.4759
		32.0667			14.1491	14.1116	-3.46946	11.0767	11.3706	0.257907	0.000298159	Extremely signifcant
		32.0052			14.0876		-3.53097	11.5592
008197_mat	oan-miR-147 male	34.0866			16.169		-1.4496	2.73133
		33.8776			15.96	16.2157	-1.65853	3.15696	2.67759	0.508375	0.00694055	Extremely signifcant
		34.4356			16.518		-1.10063	2.14448
000437	aca-miR-100 female	18.0475	18.0475		0.0290335		-17.5895	197233
		18.0105	18.0105	18.0185	-0.00798306	0	-17.6266	202359	201264	3610.4
		17.9975	17.9975		-0.0210504		-17.6396	204200
001806	mmu-miR-155-5p female	25.0525			7.03399		-10.5846	1535.6
		25.0509			7.03241	7.30444	-10.5862	1537.28	1315.66	382.4
		25.8654			7.84692		-9.77166	874.102
000457	bta-miR-132 female	29.0436			11.0251		-6.59351	96.5704
		28.9377			10.9192	10.9602	-6.69942	103.926	101.063	3.93963
		28.9549			10.9364		-6.6822	102.694
000479	aca-miR-155-5p female	35.8288			17.8103		0.191718	0.875562
		33.0446			15.0261	15.9211	-2.59246	6.03126	4.45593	3.10813
		32.9453			14.9268		-2.69175	6.46097
476169_mat	aca-miR-212a-5p female	33.0687			15.0502		-2.5684	5.93152
		33.0799			15.0614	14.9892	-2.5572	5.88565	6.20099	0.506968
		32.8746			14.8561		-2.76251	6.78578
472821_mat	dre-miR-205-3p female	30.0968			12.0782		-5.54033	46.5377
		29.9436			11.9251	11.9128	-5.69343	51.7481	52.4392	6.27567
		29.7537			11.7352		-5.88342	59.0318
242803_mat	tgu-miR-155-5p female	35.0756			17.0571		-0.561429	1.47573
		34.9544			16.9359	16.9771	-0.682691	1.60513	1.56112	0.0739653
		34.9567			16.9382		-0.680335	1.60251
008197_mat	oan-miR-147 female	35.3765			17.358		-0.260558	1.19794
		35.3214			17.3029	17.6186	-0.315712	1.24463	1.03775	0.318738
		36.2133			18.1948		0.57627	0.670695

## Sheet: 6
ID	microRNA	Cт	CT value of internal reference aca-miR-100	average CT value of internal reference aca-miR-100	△CT	average △CT	△△CT	2^-△△CT	average △△CT	STDEV	TTEST	significance
000437	aca-miR-100 male	18.9601	18.9601		0.0311495		-16.8366	117034
		18.911	18.911	18.9289	-0.0179361	2.36848e-15	-16.8857	121085	119602	2233.07	0.946886	No significance
		18.9157	18.9157		-0.0132135		-16.8809	120689
001806	mmu-miR-155-5p male	22.0776			3.14864		-13.7191	13485.1
		22.0865			3.15762	3.15394	-13.7101	13401.4	13435.7	43.828	7.65275e-06	Extremely signifcant
		22.0845			3.15556		-13.7122	13420.6
000457	bta-miR-132 male	25.0464			6.11753		-10.7502	1722.38
		25.0786			6.14964	6.14527	-10.7181	1684.47	1689.76	30.3282	0.000154551	Extremely signifcant
		25.0976			6.16865		-10.6991	1662.42
000479	aca-miR-155-5p male	28.1466			9.21765		-7.65007	200.863
		28.1047			9.17583	9.19703	-7.69189	206.771	203.768	2.95535	2.43734e-05	Extremely signifcant
		28.1265			9.19762		-7.6701	203.671
476169_mat	aca-miR-212a-5p male	30.1657			11.2368		-5.6309	49.553
		30.1266			11.1977	11.1631	-5.67007	50.9167	52.2268	3.51688	0.00135705	Extremely signifcant
		29.9839			11.0549		-5.81277	56.2107
472821_mat	dre-miR-205-3p male	29.1564			10.2275		-6.64027	99.7516
		29.1278			10.1988	10.1517	-6.66887	101.749	105.322	7.98192	0.00232645	Extremely signifcant
		28.9579			10.0289		-6.83878	114.467
242803_mat	tgu-miR-155-5p male	32.0907			13.1617		-3.70599	13.0501
		32.1469			13.218	13.1801	-3.64975	12.5512	12.8871	0.290933	0.000186031	Extremely signifcant
		32.0896			13.1606		-3.70708	13.0599
008197_mat	oan-miR-147 male	34.0657			15.1368		-1.73091	3.31938
		33.9615			15.0326	15.1328	-1.8351	3.56797	3.33378	0.227331	0.00107282	Extremely signifcant
		34.1579			15.229		-1.63877	3.11399
000437	aca-miR-100 female	18.9902	18.9902		0.182227		-16.6855	105398
		18.7473	18.7473	18.8079	-0.0606683	0	-16.9284	124725	120075	12991.4
		18.6864	18.6864		-0.121559		-16.9893	130101
001806	mmu-miR-155-5p female	25.1355			6.32753		-10.5402	1489.06
		25.1186			6.31069	6.31162	-10.557	1506.55	1505.63	16.138
		25.1046			6.29663		-10.5711	1521.3
000457	bta-miR-132 female	29.1277			10.3197		-6.54801	93.5721
		29.0096			10.2017	10.2454	-6.66602	101.548	98.5855	4.36559
		29.0227			10.2147		-6.65301	100.637
000479	aca-miR-155-5p female	33.9766			15.1686		-1.69908	3.24694
		33.1276			14.3196	14.8265	-2.5481	5.84861	4.25586	1.39564
		33.7991			14.9911		-1.87658	3.67203
476169_mat	aca-miR-212a-5p female	33.1876			14.3796		-2.4881	5.61038
		33.1619			14.3539	14.2901	-2.51381	5.71125	5.98706	0.567323
		32.9446			14.1366		-2.73109	6.63956
472821_mat	dre-miR-205-3p female	30.0477			11.2397		-5.62801	49.4538
		29.9877			11.1797	11.1551	-5.68797	51.5527	52.5245	3.6548
		29.8538			11.0458		-5.82189	56.567
242803_mat	tgu-miR-155-5p female	35.0868			16.2788		-0.588912	1.50411
		35.0708			16.2629	16.2299	-0.604819	1.52079	1.55724	0.0780289
		34.956			16.148		-0.719688	1.64683
008197_mat	oan-miR-147 female	35.4647			16.6568		-0.210966	1.15746
		35.3576			16.5497	16.8677	-0.318029	1.24663	1.03238	0.297238
		36.2047			17.3967		0.528995	0.693037

## Sheet: 7
ID	microRNA	Cт	CT value of internal reference aca-miR-100	average CT value of internal reference aca-miR-100	△CT	average △CT	△△CT	2^-△△CT	average △△CT	STDEV	TTEST	significance
000437	aca-miR-100 male	16.3079	16.3079		-0.165288		-16.3623	84245.5
		16.5301	16.5301	16.4732	0.0569288	-2.36848e-15	-16.1401	72219.2	75384.9	7777	0.923578	No significance
		16.5816	16.5816		0.108359		-16.0887	69690
001806	mmu-miR-155-5p male	20.2547			3.78144		-12.4156	5463.4
		20.2966			3.82336	3.80335	-12.3737	5306.95	5381.45	78.4935	0.000105146	Extremely signifcant
		20.2785			3.80525		-12.3918	5373.99
000457	bta-miR-132 male	22.9894			6.51617		-9.68086	820.784
		22.9888			6.51554	6.52532	-9.68148	821.14	815.625	9.24603	6.32338e-05	Extremely signifcant
		23.0175			6.54427		-9.65276	804.95
000479	aca-miR-155-5p male	25.7966			9.32343		-6.8736	117.262
		25.7547			9.28146	9.29272	-6.91557	120.724	119.799	2.22351	3.70096e-05	Extremely signifcant
		25.7465			9.27327		-6.92376	121.411
476169_mat	aca-miR-212a-5p male	27.6846			11.2113		-4.98568	31.6839
		27.6322			11.159	11.1376	-5.03804	32.855	33.3852	2.01936	0.000429566	Extremely signifcant
		27.5158			11.0425		-5.15449	35.6168
472821_mat	dre-miR-205-3p male	26.7246			10.2513		-5.94569	61.6354
		26.7147			10.2415	10.192	-5.95557	62.059	64.3154	4.28032	0.00224545	Extremely signifcant
		26.5565			10.0832		-6.11378	69.2519
242803_mat	tgu-miR-155-5p male	29.4297			12.9565		-3.2405	9.45119
		29.4654			12.9921	12.973	-3.20489	9.22077	9.34443	0.116134	0.000161784	Extremely signifcant
		29.4435			12.9703		-3.22672	9.36134
008197_mat	oan-miR-147 male	31.2546			14.7814		-1.41559	2.66769
		31.1543			14.6811	14.7717	-1.51597	2.8599	2.68893	0.161411	0.0023253	Extremely signifcant
		31.3259			14.8527		-1.34436	2.53918
000437	aca-miR-100 female	16.6068	16.5968		0.0397551		-16.1573	73084
		16.5679	16.5586	16.567	0.000854964	0.0064884	-16.1962	75081.4	74800.2	1594.27
		16.5459	16.5456		-0.0211449		-16.2182	76235.1
001806	mmu-miR-155-5p female	23.0329			6.46585		-9.73117	849.912
		23.0276			6.46063	6.45956	-9.73639	852.993	853.636	4.08306
		23.0192			6.45219		-9.74484	858.002
000457	bta-miR-132 female	26.7056			10.1386		-6.05839	66.6435
		26.5993			10.0323	10.0762	-6.16471	71.7402	69.6271	2.65751
		26.6245			10.0575		-6.1395	70.4976
000479	aca-miR-155-5p female	32.9465			16.3795		0.182431	0.881217
		31.3954			14.8284	14.9698	-1.3686	2.5822	3.03406	2.41075
		30.2687			13.7016		-2.49538	5.63876
476169_mat	aca-miR-212a-5p female	31.3028			14.7358		-1.46127	2.7535
		30.4126			13.8456	14.0807	-2.35143	5.10331	4.55271	1.59677
		30.2277			13.6606		-2.53638	5.80132
472821_mat	dre-miR-205-3p female	27.6755			11.1085		-5.08857	34.0261
		27.4965			10.9295	10.9411	-5.2675	38.5192	38.3714	4.27329
		27.3523			10.7853		-5.41173	42.5689
242803_mat	tgu-miR-155-5p female	32.2566			15.6896		-0.507419	1.42151
		32.2698			15.7027	15.6156	-0.494278	1.40862	1.50105	0.149081
		32.0216			15.4546		-0.742467	1.67303
008197_mat	oan-miR-147 female	32.5897			16.0227		-0.174348	1.12845
		32.4748			15.9077	16.197	-0.289275	1.22203	1.02521	0.26403
		33.2277			16.6606		0.463623	0.725163

## Sheet: 8
ID	microRNA	Cт	CT value of internal reference aca-miR-100	average CT value of internal reference aca-miR-100	△CT	average △CT	△△CT	2^-△△CT	average △△CT	STDEV	TTEST	significance
000437	aca-miR-100 male	17.8201	17.8201		0.0298638		-15.5754	48826.1
		17.7734	17.7734	17.7903	-0.0168837	0	-15.6221	50434.2	49852.7	891.658	0.955261	No significance
		17.7773	17.7773		-0.0129801		-15.6182	50297.9
001806	mmu-miR-155-5p male	20.6249			2.83467		-12.7706	6987.48
		20.6517			2.86145	2.84914	-12.7438	6858.98	6917.99	64.8896	4.05951e-05	Extremely signifcant
		20.6415			2.85128		-12.7539	6907.5
000457	bta-miR-132 male	23.4303			5.64001		-9.96522	999.612
		23.441			5.65072	5.65688	-9.95451	992.213	988.057	14.0992	0.000102529	Extremely signifcant
		23.4702			5.6799		-9.92533	972.347
000479	aca-miR-155-5p male	26.3428			8.55257		-7.05266	132.759
		26.2546			8.46436	8.49923	-7.14087	141.129	137.807	4.44444	6.02551e-05	Extremely signifcant
		26.271			8.48075		-7.12448	139.534
476169_mat	aca-miR-212a-5p male	28.2229			10.4327		-5.17256	36.0658
		28.1615			10.3713	10.3182	-5.23396	37.6339	39.1845	4.11908	0.0041939	Extremely signifcant
		27.9408			10.1506		-5.45463	43.8539
472821_mat	dre-miR-205-3p male	27.2418			9.45154		-6.15369	71.1941
		27.1689			9.37863	9.37692	-6.2266	74.8845	75.0422	3.9293	0.000246655	Extremely signifcant
		27.0908			9.30057		-6.30466	79.0479
242803_mat	tgu-miR-155-5p male	30.0088			12.2186		-3.38667	10.459
		30.0391			12.2488	12.2192	-3.35641	10.2419	10.4557	0.212177	0.000124975	Extremely signifcant
		29.9805			12.1903		-3.41497	10.6662
008197_mat	oan-miR-147 male	31.7559			13.9657		-1.63958	3.11575
		31.6491			13.8589	13.9871	-1.74638	3.35515	3.07929	0.295775	0.00107507	Extremely signifcant
		31.9272			14.1369		-1.46831	2.76698
000437	aca-miR-100 female	17.8489	17.8489		0.126812		-15.4784	45652.9
		17.7557	17.7557	17.722	0.0336526	-1.18424e-15	-15.5716	48698.1	50020.9	5158.27
		17.5616	17.5616		-0.160464		-15.7657	55711.8
001806	mmu-miR-155-5p female	23.4738			5.75176		-9.85347	925.103
		23.4727			5.75063	5.74683	-9.8546	925.826	928.278	4.88686
		23.4601			5.7381		-9.86713	933.906
000457	bta-miR-132 female	27.222			9.49999		-6.10524	68.8432
		27.1068			9.38477	9.42989	-6.22046	74.5669	72.3143	3.05022
		27.127			9.40492		-6.20031	73.5327
000479	aca-miR-155-5p female	33.7678			16.0457		0.440518	0.73687
		30.8651			13.1431	14.1033	-2.46215	5.51038	3.94763	2.78093
		30.843			13.1209		-2.4843	5.59564
476169_mat	aca-miR-212a-5p female	30.9455			13.2235		-2.38174	5.21164
		30.9857			13.2637	13.1925	-2.34156	5.06852	5.33171	0.339542
		30.8125			13.0905		-2.51475	5.71497
472821_mat	dre-miR-205-3p female	28.1971			10.475		-5.13021	35.0225
		28.0995			10.3774	10.3372	-5.22779	37.4733	38.6956	4.41316
		27.8813			10.1593		-5.44596	43.5911
242803_mat	tgu-miR-155-5p female	32.7765			15.0544		-0.550811	1.46491
		32.722			15	14.9861	-0.605265	1.52126	1.53743	0.081809
		32.6259			14.9038		-0.701427	1.62611
008197_mat	oan-miR-147 female	33.0767			15.3546		-0.250614	1.18971
		33.067			15.3449	15.6052	-0.260282	1.19771	1.02974	0.284043
		33.8382			16.1161		0.510897	0.701786

## Sheet: 9
ID	microRNA	Cт	CT value of internal reference aca-miR-100	average CT value of internal reference aca-miR-100	△CT	average △CT	△△CT	2^-△△CT	average △△CT	STDEV	TTEST	significance
000437	aca-miR-100 male	17.6848	17.6848		-0.179243		-14.1295	17922.7
		17.9257	17.9257	17.864	0.0617352	2.36848e-15	-13.8885	15165.7	15893	1781.15	0.96368	No significance
		17.9815	17.9815		0.117508		-13.8327	14590.6
001806	mmu-miR-155-5p male	19.7986			1.93455		-12.0157	4140.83
		19.867			2.00296	1.96299	-11.9473	3949.08	4060.84	99.7442	0.000292509	Extremely signifcant
		19.8155			1.95145		-11.9988	4092.6
000457	bta-miR-132 male	22.4778			4.61377		-9.33648	646.489
		22.4729			4.60887	4.62143	-9.34138	648.688	643.101	7.8508	9.38555e-05	Extremely signifcant
		22.5056			4.64163		-9.30862	634.125
000479	aca-miR-155-5p male	25.2276			7.36363		-6.58662	96.1105
		25.2154			7.35136	7.35128	-6.5989	96.9319	96.9394	0.83262	9.36467e-05	Extremely signifcant
		25.2029			7.33885		-6.6114	97.7757
476169_mat	aca-miR-212a-5p male	27.062			9.19796		-4.75229	26.9515
		27.017			9.15299	9.15521	-4.79727	27.8049	27.7698	0.801357	0.00028184	Extremely signifcant
		26.9787			9.11468		-4.83557	28.553
472821_mat	dre-miR-205-3p male	26.1399			8.27587		-5.67439	51.0696
		26.1178			8.25374	8.21179	-5.69651	51.8587	53.463	3.48451	0.00134798	Extremely signifcant
		25.9698			8.10575		-5.8445	57.4607
242803_mat	tgu-miR-155-5p male	28.8077			10.9436		-3.00661	8.03673
		28.8249			10.9609	10.9367	-2.98938	7.94132	8.07654	0.158911	0.000252837	Extremely signifcant
		28.7696			10.9056		-3.04467	8.25157
008197_mat	oan-miR-147 male	30.5765			12.7125		-1.23779	2.35837
		30.3627			12.4987	12.6589	-1.45152	2.73496	2.45546	0.24579	0.00451816	Extremely signifcant
		30.6296			12.7656		-1.18462	2.27304
000437	aca-miR-100 female	17.998	17.998		0.0322188		-13.918	15479.1
		17.9569	17.9569	17.9658	-0.00892354	1.18424e-15	-13.9592	15926.9	15830.8	314.82
		17.9425	17.9425		-0.0232952		-13.9736	16086.4
001806	mmu-miR-155-5p female	22.5199			4.55408		-9.39618	673.802
		22.5148			4.54896	4.54863	-9.4013	676.197	676.355	2.63601
		22.5086			4.54285		-9.40741	679.067
000457	bta-miR-132 female	26.1268			8.16096		-5.78929	55.3032
		26.1048			8.13899	8.12039	-5.81127	56.1522	56.9057	2.0841
		26.027			8.06123		-5.88903	59.2618
000479	aca-miR-155-5p female	32.1077			14.1419		0.19161	0.875628
		29.7099			11.7441	12.5059	-2.20618	4.61452	3.49274	2.27417
		29.5976			11.6318		-2.31848	4.98807
476169_mat	aca-miR-212a-5p female	29.7277			11.7619		-2.18838	4.55794
		29.74			11.7742	11.737	-2.17609	4.51928	4.63948	0.175782
		29.6407			11.6749		-2.27537	4.84122
472821_mat	dre-miR-205-3p female	27.0179			9.05207		-4.89819	29.8196
		26.8839			8.9181	8.91801	-5.03215	32.7212	32.8177	3.04751
		26.7496			8.78385		-5.16641	35.9124
242803_mat	tgu-miR-155-5p female	30.538			12.5722		-1.37809	2.59924
		30.4467			12.4809	12.465	-1.46938	2.76902	2.80579	0.227185
		30.3077			12.3419		-1.60839	3.04912
008197_mat	oan-miR-147 female	31.7777			13.8119		-0.138398	1.10068
		31.5076			13.5418	13.9503	-0.40841	1.32722	1.03748	0.325973
		32.4629			14.4971		0.546808	0.684533

## Sheet: 10
ID	microRNA	Cт	CT value of internal reference aca-miR-100	average CT value of internal reference aca-miR-100	△CT	average △CT	△△CT	2^-△△CT	average △△CT	STDEV	TTEST	significance
000437	aca-miR-100 male	17.7839	17.7839		-0.145961		-17.4532	179451
		18.0375	18.0375	17.9299	0.107566	0	-17.1997	150531	162636	15024.5	0.963378	No significance
		17.9683	17.9683		0.0383951		-17.2689	157924
001806	mmu-miR-155-5p male	22.2838			4.35387		-12.9534	7931.64
		22.2649			4.33504	4.34792	-12.9722	8035.81	7964.54	61.7881	6.62666e-05	Extremely signifcant
		22.2848			4.35486		-12.9524	7926.15
000457	bta-miR-132 male	25.9474			8.01747		-9.2898	625.907
		25.9849			8.05504	8.03082	-9.25223	609.817	620.183	8.9939	9.43767e-05	Extremely signifcant
		25.9499			8.01996		-9.28731	624.826
000479	aca-miR-155-5p male	28.8494			10.9195		-6.38778	83.7365
		28.868			10.9381	10.9382	-6.36919	82.6644	82.6633	1.07377	0.000197537	Extremely signifcant
		28.8869			10.957		-6.3503	81.5889
476169_mat	aca-miR-212a-5p male	30.1847			12.2548		-5.05251	33.1862
		30.1676			12.2377	12.2371	-5.06952	33.5798	33.5961	0.418332	7.23667e-05	Extremely signifcant
		30.1488			12.2189		-5.08841	34.0224
472821_mat	dre-miR-205-3p male	28.4176			10.4877		-6.81957	112.953
		28.4527			10.5228	10.4947	-6.78442	110.234	112.417	1.97038	0.00185293	Extremely signifcant
		28.4035			10.4736		-6.83369	114.064
242803_mat	tgu-miR-155-5p male	30.8102			12.8803		-4.42693	21.5099
		30.8794			12.9495	12.9365	-4.35779	20.5034	20.6977	0.734543	0.00133163	Extremely signifcant
		30.9095			12.9796		-4.32768	20.0799
008197_mat	oan-miR-147 male	33.1769			15.247		-2.06027	4.17064
		33.3761			15.4462	15.4446	-1.8611	3.63285	3.65933	0.498598	0.00620165	Extremely signifcant
		33.5706			15.6407		-1.66653	3.1745
000437	aca-miR-100 female	18.0837	18.0837		-0.00172344		-17.309	162378
		18.0798	18.0798	18.0855	-0.00565233	2.36848e-15	-17.3129	162820	162185	750.642
		18.0928	18.0928		0.00737577		-17.2999	161357
001806	mmu-miR-155-5p female	25.2844			7.1989		-10.1084	1103.88
		25.3959			7.31039	7.30656	-9.99688	1021.79	1026.34	75.3641
		25.4959			7.4104		-9.89687	953.358
000457	bta-miR-132 female	29.3876			11.3022		-6.00509	64.2263
		29.3986			11.3131	11.3231	-5.99416	63.7415	63.3091	1.19367
		29.4395			11.354		-5.95325	61.9595
000479	aca-miR-155-5p female	34.7848			16.6993		-0.607972	1.52412
		33.4893			15.4038	15.9705	-1.90345	3.74107	2.69715	1.1141
		33.8938			15.8084		-1.49889	2.82626
476169_mat	aca-miR-212a-5p female	32.9784			14.8929		-2.41438	5.33089
		33.0939			15.0084	14.8787	-2.29887	4.92071	5.3998	0.517002
		32.8204			14.7349		-2.57236	5.9478
472821_mat	dre-miR-205-3p female	29.9674			11.8819		-5.42536	42.9731
		29.818			11.7325	11.7302	-5.57475	47.6613	47.9178	5.07774
		29.6616			11.5761		-5.73115	53.1189
242803_mat	tgu-miR-155-5p female	33.8395			15.754		-1.55326	2.93479
		33.7894			15.7039	15.6239	-1.60339	3.03857	3.2295	0.423774
		33.4993			15.4138		-1.89342	3.71515
008197_mat	oan-miR-147 female	35.205			17.1195		-0.187783	1.13901
		35.0349			16.9494	17.3073	-0.357882	1.28154	1.03521	0.311487
		35.9384			17.8529		0.545665	0.685076
